# Supplementary material for: Altered chromatin compaction and histone methylation drive non-additive gene expression in an interspecific Arabidopsis hybrid
Source: Genome Biol. 2017 Aug 22;18:157. doi: 10.1186/s13059-017-1281-4 (PMC5568265; doi:10.1186/s13059-017-1281-4)
Supplement: Supplementary file 2 — RNA-seq analysis, including reads counting, statistical analysis, on gene expression changes. (XLSX 11493 kb) [file 13059_2017_1281_MOESM2_ESM.xlsx]

## Sheet: Gene annotation and count
Gene name	chr	start	end	strand	cDNA_length	A.thaliana plant, mapping count	hybrid plant, mapping count	A.lyrata plant, mapping count	Ath_rpkm	Hyb_rpkm	Aly_rpkm
AT1G01010	1	3631	5899	+	1688	130	102	0	9.81709	1.5456	0
AT1G01020	1	5928	8737	-	1623	36	126	0	2.82745	1.98574	0
AT1G01030	1	11649	13714	-	1905	68	37	0	4.55015	0.496795	0
AT1G01040	1	23146	31227	+	6251	460	1357	0	9.38037	5.55266	0
AT1G01046	1	28500	28706	+	207	4	21	0	2.46321	2.59489	0
AT1G01050	1	31170	33153	-	976	147	366	0	19.199	9.59184	0
AT1G01060	1	33379	37871	-	2704	3545	5137	0	167.117	48.593	0
AT1G01070	1	38752	40944	-	1311	34	230	0	3.30589	4.48741	0
AT1G01073	1	44677	44787	+	111	0	0	0	0	0	0
AT1G01080	1	45296	47019	-	1319	730	1784	0	70.5488	34.5956	0
AT1G01090	1	47485	49286	-	1627	2391	4525	0	187.328	71.138	0
AT1G01100	1	50075	51199	-	587	668	1889	0	145.061	82.3123	0
AT1G01110	1	52239	54692	+	1439	28	93	0	2.48033	1.65308	0
AT1G01115	1	56624	56740	+	117	0	0	0	0	0	0
AT1G01120	1	57269	59167	-	1899	720	2523	0	48.3303	33.9831	0
AT1G01130	1	61905	63811	-	375	16	68	0	5.43877	4.63819	0
AT1G01140	1	64166	67625	-	1689	252	347	0	19.0188	5.25497	0
AT1G01150	1	70115	72138	-	1178	0	3	0	0	0.0651398	0
AT1G01160	1	72339	74096	+	1045	359	1124	0	43.7915	27.5119	0
AT1G01170	1	73931	74737	-	515	316	900	0	78.2153	44.6998	0
AT1G01180	1	75583	76758	+	1176	146	274	0	15.8255	5.95956	0
AT1G01183	1	78932	79032	-	101	0	1	0	0	0.25325	0
AT1G01190	1	83045	84864	-	1608	12	185	0	0.951277	2.94277	0
AT1G01200	1	86515	88213	-	982	9	97	0	1.16827	2.52657	0
AT1G01210	1	88898	89745	+	616	63	244	0	13.0368	10.1316	0
AT1G01220	1	91376	95651	+	3532	305	998	0	11.0076	7.22737	0
AT1G01225	1	95987	97407	+	1025	6	119	0	0.746172	2.96957	0
AT1G01230	1	97456	99240	+	832	108	340	0	16.5467	10.4526	0
AT1G01240	1	99894	101834	+	1288	190	739	0	18.804	14.6757	0
AT1G01250	1	104491	105330	-	840	17	59	0	2.57977	1.79657	0
AT1G01260	1	108946	111609	+	2578	185	538	0	9.14746	5.33789	0
AT1G01270	1	111890	111961	-	72	0	0	0	0	0	0
AT1G01280	1	112263	113947	+	1602	0	0	0	0	0	0
AT1G01290	1	114286	116108	+	1079	134	396	0	15.8305	9.38738	0
AT1G01300	1	116943	118764	+	1822	466	1911	0	32.6024	26.8277	0
AT1G01305	1	119397	119997	+	601	0	0	0	0	0	0
AT1G01310	1	120154	121130	+	977	2	23	0	0.260944	0.602149	0
AT1G01320	1	121067	130577	-	6015	6957	15236	0	147.434	64.7897	0
AT1G01340	1	132328	135831	-	2411	57	75	0	3.01363	0.795673	0
AT1G01350	1	136124	138162	+	1400	264	512	0	24.0374	9.35433	0
AT1G01355	1	138513	139568	+	687	0	1	0	0	0.0372318	0
AT1G01360	1	141971	143183	+	1000	80	350	0	10.1977	8.95238	0
AT1G01370	1	143564	145684	+	909	15	59	0	2.10348	1.66019	0
AT1G01380	1	147153	147942	+	568	4	13	0	0.897684	0.585417	0
AT1G01390	1	148120	149806	-	1687	44	179	0	3.32468	2.71399	0
AT1G01400	1	150689	152210	-	1145	0	0	0	0	0	0
AT1G01410	1	153113	154198	+	1086	0	0	0	0	0	0
AT1G01420	1	154492	156011	-	1520	112	303	0	9.39261	5.09882	0
AT1G01430	1	156801	158655	-	1642	1074	1615	0	83.3763	25.1576	0
AT1G01440	1	159856	162572	-	2221	247	503	0	14.1762	5.79282	0
AT1G01448	1	163419	166239	+	2119	188	365	0	11.3094	4.40588	0
AT1G01450	1	164105	165517	-	1413	88	193	0	7.93875	3.4937	0
AT1G01453	1	166589	167842	-	1112	4	0	0	0.458529	0	0
AT1G01460	1	168723	171165	+	1452	0	1	0	0	0.0176159	0
AT1G01470	1	172146	172948	-	727	299	851	0	52.4262	29.941	0
AT1G01471	1	173251	173466	+	216	0	0	0	0	0	0
AT1G01480	1	175782	178400	+	1920	13	32	0	0.863085	0.426304	0
AT1G01490	1	180059	182358	-	1107	1024	1362	0	117.914	31.4702	0
AT1G01500	1	185133	186923	+	1461	100	264	0	8.72492	4.62194	0
AT1G01510	1	187211	190056	+	2155	309	861	0	18.2778	10.2194	0
AT1G01520	1	190596	192139	+	864	126	110	0	18.5895	3.25649	0
AT1G01530	1	192640	193670	-	752	0	2	0	0	0.0680272	0
AT1G01540	1	195780	198684	+	1908	829	1681	0	55.3844	22.5351	0
AT1G01550	1	199639	201775	+	1460	1252	3381	0	109.311	59.2329	0
AT1G01560	1	202136	204335	+	1710	8	57	0	0.596356	0.852608	0
AT1G01570	1	205176	207435	+	1437	40	46	0	3.54826	0.818788	0
AT1G01580	1	209395	213041	+	2409	827	78	0	43.7603	0.828187	0
AT1G01590	1	214229	217304	+	2115	17	4	0	1.02459	0.0483749	0
AT1G01600	1	218994	221286	+	2163	64	262	0	3.77168	3.09824	0
AT1G01610	1	221691	224340	-	1856	480	1089	0	32.9667	15.0079	0
AT1G01620	1	225665	227302	-	1308	1737	4101	0	169.279	80.196	0
AT1G01630	1	229013	230917	+	1203	360	996	0	38.146	21.177	0
AT1G01640	1	230994	232508	-	918	40	27	0	5.5543	0.752301	0
AT1G01650	1	232841	237817	-	2140	123	421	0	7.32661	5.03198	0
AT1G01660	1	240057	242608	-	1707	5	19	0	0.373377	0.284702	0
AT1G01670	1	242843	245988	-	1411	6	31	0	0.542046	0.56196	0
AT1G01680	1	246411	248367	-	965	2	11	0	0.264189	0.291565	0
AT1G01690	1	249141	252462	+	1692	20	83	0	1.50675	1.25472	0
AT1G01695	1	252947	254495	+	1302	1	26	0	0.0979041	0.510779	0
AT1G01700	1	259495	261474	-	1458	11	82	0	0.961716	1.43856	0
AT1G01710	1	262828	267771	+	2492	87	312	0	4.45023	3.20241	0
AT1G01720	1	268330	269819	+	1316	646	321	0	62.5732	6.23907	0
AT1G01725	1	269792	270775	-	453	32	103	0	9.00458	5.8158	0
AT1G01730	1	270956	272061	+	910	129	366	0	18.0701	10.2875	0
AT1G01740	1	272111	274569	-	1648	44	140	0	3.40335	2.17291	0
AT1G01750	1	275366	276310	+	769	32	34	0	5.30439	1.1309	0
AT1G01760	1	276266	278448	-	1312	32	50	0	3.10905	0.97478	0
AT1G01770	1	278615	282891	+	2362	173	222	0	9.33637	2.40405	0
AT1G01780	1	282761	284245	+	939	70	109	0	9.50264	2.96915	0
AT1G01790	1	284610	291094	+	3892	971	3217	0	31.8023	21.1421	0
AT1G01800	1	293342	295040	+	1094	294	1174	0	34.2564	27.4487	0
AT1G01810	1	295221	295859	+	639	3	18	0	0.598456	0.720514	0
AT1G01820	1	296001	298120	-	1048	165	282	0	20.0694	6.88269	0
AT1G01830	1	298535	302315	-	2108	224	695	0	13.5453	8.43305	0
AT1G01840	1	303537	304358	+	822	36	243	0	5.58267	7.56145	0
AT1G01860	1	304133	306287	-	1350	91	316	0	8.59249	5.9872	0
AT1G01870	1	306384	306456	+	73	0	0	0	0	0	0
AT1G01880	1	306480	309109	-	1996	12	67	0	0.766359	0.858588	0
AT1G01890	1	309275	309347	-	73	0	0	0	0	0	0
AT1G01900	1	310316	313130	+	2460	62	383	0	3.21269	3.9823	0
AT1G01910	1	313101	315902	-	1365	252	628	0	23.5331	11.7679	0
AT1G01920	1	316128	319650	+	1873	59	168	0	4.01537	2.29426	0
AT1G01930	1	319836	322860	-	1999	172	301	0	10.968	3.85145	0
AT1G01940	1	323027	324917	+	736	51	78	0	8.83291	2.71074	0
AT1G01950	1	325379	330619	+	2995	114	305	0	4.85199	2.6048	0
AT1G01960	1	330588	337582	-	5495	1059	2238	0	24.5663	10.4175	0
AT1G01970	1	338291	340077	+	1649	475	1199	0	36.7185	18.5981	0
AT1G01980	1	340172	341999	-	1828	0	13	0	0	0.181902	0
AT1G01990	1	343166	344341	-	1176	280	632	0	30.3503	13.7461	0
AT1G02000	1	345812	347592	+	1781	152	297	0	10.8791	4.26543	0
AT1G02010	1	347891	352480	+	2460	65	154	0	3.36814	1.60124	0
AT1G02020	1	352637	354969	-	2258	210	434	0	11.8551	4.91628	0
AT1G02030	1	355321	357258	-	1938	2	5	0	0.131549	0.0659913	0
AT1G02040	1	358104	359078	-	975	0	0	0	0	0	0
AT1G02050	1	359117	360518	-	1312	80	131	0	7.77263	2.55392	0
AT1G02060	1	360918	363094	-	2177	121	194	0	7.08498	2.27937	0
AT1G02065	1	365209	367340	+	1609	19	23	0	1.50525	0.365631	0
AT1G02070	1	370257	370967	-	604	3	2	0	0.633134	0.0846962	0
AT1G02074	1	372064	372210	+	147	0	0	0	0	0	0
AT1G02080	1	373335	386847	+	7461	669	1783	0	11.4299	6.11259	0
AT1G02090	1	387277	389647	-	1064	127	295	0	15.2151	7.09171	0
AT1G02100	1	389812	392816	+	1431	131	292	0	11.6693	5.21932	0
AT1G02110	1	392831	395528	+	2314	296	826	0	16.3057	9.13035	0
AT1G02120	1	395761	399897	+	1974	279	1031	0	18.0164	13.3593	0
AT1G02130	1	400035	401882	-	1021	153	344	0	19.1019	8.61794	0
AT1G02136	1	402693	402961	-	192	0	0	0	0	0	0
AT1G02140	1	403190	404456	-	785	640	2000	0	103.925	65.1675	0
AT1G02145	1	404600	408619	+	1643	24	124	0	1.86202	1.93043	0
AT1G02150	1	408622	410611	+	1910	1639	3226	0	109.385	43.2018	0
AT1G02160	1	410748	411597	+	485	40	169	0	10.5131	8.91283	0
AT1G02170	1	411779	413554	+	1336	145	422	0	13.8348	8.07935	0
AT1G02180	1	413522	414645	-	918	29	253	0	4.02686	7.04934	0
AT1G02190	1	415079	418010	+	2173	3	1	0	0.175984	0.0117709	0
AT1G02205	1	418748	422438	+	2357	172	1143	0	9.30209	12.4039	0
AT1G02210	1	427548	427811	-	264	0	0	0	0	0	0
AT1G02220	1	428814	430647	-	1353	88	86	0	8.2908	1.62582	0
AT1G02228	1	433031	433819	-	789	0	0	0	0	0	0
AT1G02230	1	435174	436776	-	1081	1	13	0	0.11792	0.307601	0
AT1G02250	1	437951	439559	-	1089	0	0	0	0	0	0
AT1G02260	1	440441	442877	-	2146	157	436	0	9.3257	5.1967	0
AT1G02270	1	443149	446235	-	1645	115	289	0	8.91135	4.49368	0
AT1G02280	1	448463	450426	-	1173	528	974	0	57.3783	21.2389	0
AT1G02290	1	450527	452737	-	1695	95	302	0	7.1444	4.5573	0
AT1G02300	1	453288	455463	+	1227	50	210	0	5.19442	4.37769	0
AT1G02305	1	455688	458164	+	1407	294	787	0	26.6357	14.3071	0
AT1G02310	1	458133	460696	-	1390	4	19	0	0.366823	0.349631	0
AT1G02320	1	461828	461974	+	147	0	0	0	0	0	0
AT1G02330	1	462075	463612	-	1058	127	354	0	15.3013	8.55831	0
AT1G02335	1	463855	464924	-	832	29	135	0	4.4431	4.15032	0
AT1G02340	1	465718	467844	-	1253	24	47	0	2.44158	0.959439	0
AT1G02350	1	469818	470693	+	423	7	53	0	2.10945	3.20484	0
AT1G02360	1	471990	473160	-	1011	94	81	0	11.8519	2.0493	0
AT1G02370	1	474500	476511	+	1758	72	221	0	5.22066	3.21547	0
AT1G02380	1	477000	478971	+	1121	37	75	0	4.20734	1.7113	0
AT1G02390	1	480852	483292	+	1791	4	61	0	0.284693	0.871174	0
AT1G02391	1	483764	483919	-	156	0	0	0	0	0	0
AT1G02400	1	486801	489577	+	1339	31	53	0	2.95116	1.01243	0
AT1G02405	1	489979	490505	-	527	0	3	0	0	0.145607	0
AT1G02410	1	490925	492926	+	1176	105	306	0	11.3813	6.65556	0
AT1G02420	1	493683	495158	+	1476	63	121	0	5.44084	2.09686	0
AT1G02430	1	495050	496062	-	698	37	66	0	6.75706	2.41857	0
AT1G02440	1	496586	497479	-	573	2	7	0	0.444925	0.312474	0
AT1G02450	1	497976	498516	-	541	3	105	0	0.706864	4.96435	0
AT1G02460	1	504673	507204	-	1805	3	14	0	0.211863	0.198391	0
AT1G02470	1	511765	513624	-	865	6	41	0	0.884192	1.21238	0
AT1G02475	1	513843	515404	-	929	307	383	0	42.1245	10.5452	0
AT1G02480	1	515494	515566	+	73	0	0	0	0	0	0
AT1G02490	1	516618	516734	+	117	1	5	0	1.0895	1.09309	0
AT1G02500	1	518251	520437	+	1530	6279	5704	0	523.131	95.3583	0
AT1G02510	1	520498	521668	-	1086	0	0	0	0	0	0
AT1G02520	1	523651	528745	+	3871	56	12	0	1.84407	0.0792919	0
AT1G02530	1	529795	534677	+	3998	3	8	0	0.0956511	0.0511821	0
AT1G02540	1	534827	535699	-	873	0	0	0	0	0	0
AT1G02550	1	536483	537211	+	729	0	0	0	0	0	0
AT1G02560	1	537860	540109	+	1341	1690	3890	0	160.646	74.1979	0
AT1G02570	1	541335	542240	+	906	0	0	0	0	0	0
AT1G02575	1	543110	544007	+	898	3	0	0	0.42585	0	0
AT1G02580	1	544783	549202	+	2291	1	0	0	0.0556399	0	0
AT1G02590	1	552138	552761	-	270	0	0	0	0	0	0
AT1G02600	1	552640	552711	+	72	0	0	0	0	0	0
AT1G02610	1	553050	555994	-	937	35	2	0	4.76146	0.054596	0
AT1G02620	1	557092	557986	+	687	1	1	0	0.185547	0.0372318	0
AT1G02630	1	560610	562424	-	1609	0	36	0	0	0.572291	0
AT1G02640	1	564205	567769	+	2584	338	222	0	16.6738	2.19751	0
AT1G02650	1	568704	570418	+	1542	33	15	0	2.72798	0.248816	0
AT1G02660	1	571955	574981	-	2609	283	104	0	13.8269	1.0196	0
AT1G02670	1	576046	580299	+	2037	10	13	0	0.625778	0.163239	0
AT1G02680	1	580625	582310	+	907	38	142	0	5.34057	4.00453	0
AT1G02681	1	582413	582922	+	510	0	1	0	0	0.0501534	0
AT1G02690	1	584260	587219	+	1937	101	308	0	6.64666	4.06716	0
AT1G02700	1	588329	589480	+	1030	20	129	0	2.47517	3.20349	0
AT1G02710	1	589706	589996	-	291	36	78	0	15.7696	6.85602	0
AT1G02720	1	591826	594236	+	1775	175	356	0	12.5676	5.13006	0
AT1G02730	1	594573	598657	-	3854	494	1775	0	16.3391	11.7803	0
AT1G02740	1	599416	602038	-	1319	28	126	0	2.70598	2.44341	0
AT1G02750	1	602497	604292	+	1000	88	207	0	11.2175	5.2947	0
AT1G02760	1	604402	604474	+	73	0	0	0	0	0	0
AT1G02770	1	604873	606693	-	1218	5	12	0	0.52328	0.252002	0
AT1G02780	1	607808	609465	-	1031	3403	9044	0	420.741	224.374	0
AT1G02790	1	610391	612324	-	1658	0	26	0	0	0.401106	0
AT1G02800	1	613216	616191	-	1764	17	94	0	1.22846	1.36301	0
AT1G02810	1	618265	620480	+	1906	38	22	0	2.5414	0.295237	0
AT1G02813	1	620678	621289	+	612	0	0	0	0	0	0
AT1G02816	1	621461	622469	+	1009	388	370	0	49.0176	9.37953	0
AT1G02820	1	623765	624475	-	615	752	1281	0	155.867	53.2776	0
AT1G02830	1	625145	625608	-	384	0	0	0	0	0	0
AT1G02840	1	626741	629819	+	1241	310	810	0	31.8421	16.6949	0
AT1G02850	1	630505	633259	+	1651	533	115	0	41.1521	1.78165	0
AT1G02860	1	635144	637262	+	1517	90	78	0	7.56256	1.31516	0
AT1G02870	1	637214	638677	-	843	153	354	0	23.1353	10.741	0
AT1G02880	1	642752	644903	-	1361	79	335	0	7.39913	6.29589	0
AT1G02890	1	645092	651907	-	4131	398	767	0	12.2812	4.74909	0
AT1G02900	1	653765	654343	-	579	155	46	0	34.1244	2.03212	0
AT1G02910	1	655577	658148	-	1557	503	1033	0	41.1804	16.97	0
AT1G02920	1	658657	659771	-	925	397	568	0	54.7092	15.7064	0
AT1G02930	1	661177	662456	-	1049	397	2127	0	48.2422	51.8636	0
AT1G02940	1	663079	664128	-	771	1	23	0	0.165332	0.763034	0
AT1G02950	1	665152	666452	-	903	27	89	0	3.81143	2.521	0
AT1G02952	1	665354	666367	+	422	22	57	0	6.64541	3.45488	0
AT1G02960	1	666872	669837	-	1583	87	260	0	7.00567	4.2011	0
AT1G02965	1	671661	672814	-	489	0	0	0	0	0	0
AT1G02970	1	673306	676378	+	1856	18	83	0	1.23625	1.14385	0
AT1G02980	1	677869	681310	+	2327	0	0	0	0	0	0
AT1G02990	1	681396	687315	-	4426	275	697	0	7.92014	4.02802	0
AT1G03000	1	687890	692560	-	3100	200	534	0	8.22394	4.40606	0
AT1G03010	1	693480	696382	+	2099	16	17	0	0.971671	0.207161	0
AT1G03020	1	698207	698515	-	309	45	23	0	18.5637	1.90388	0
AT1G03022	1	699121	699246	+	126	0	0	0	0	0	0
AT1G03030	1	701478	703864	+	1345	80	199	0	7.58192	3.78444	0
AT1G03040	1	703906	706631	-	1456	420	859	0	36.7705	15.0905	0
AT1G03050	1	707726	710041	+	1981	8	35	0	0.514775	0.451912	0
AT1G03055	1	710018	711803	-	919	95	127	0	13.1771	3.53475	0
AT1G03060	1	712473	726891	-	11304	831	2105	0	9.37088	4.76311	0
AT1G03070	1	729901	731557	+	1019	0	7	0	0	0.175709	0
AT1G03080	1	731611	738056	-	5736	1044	2425	0	23.2008	10.8137	0
AT1G03090	1	739679	744184	+	2546	771	317	0	38.6018	3.18472	0
AT1G03100	1	743885	746479	-	2595	82	106	0	4.02799	1.04481	0
AT1G03103	1	747197	748057	+	640	0	0	0	0	0	0
AT1G03106	1	748102	749034	-	933	1	113	0	0.136625	3.0979	0
AT1G03110	1	749246	751963	+	1564	63	229	0	5.1347	3.74515	0
AT1G03120	1	752271	753140	+	549	7	24	0	1.62531	1.11817	0
AT1G03130	1	753307	754198	-	892	5392	23937	0	770.543	686.397	0
AT1G03140	1	754371	756303	-	1443	446	1107	0	39.3985	19.6224	0
AT1G03150	1	756414	758612	+	743	41	150	0	7.03407	5.16384	0
AT1G03160	1	761282	766158	+	2878	430	1334	0	19.0454	11.8559	0
AT1G03170	1	769632	770684	+	1053	1	3	0	0.121055	0.0728725	0
AT1G03180	1	773411	775344	+	1095	18	78	0	2.09541	1.82201	0
AT1G03190	1	775527	780062	+	2578	74	171	0	3.65898	1.69662	0
AT1G03200	1	780602	781285	+	440	13	27	0	3.76619	1.56957	0
AT1G03210	1	782948	784240	+	861	75	231	0	11.1038	6.86245	0
AT1G03220	1	787122	788651	+	1530	1617	1354	0	134.719	22.6359	0
AT1G03230	1	790091	791592	+	1502	291	452	0	24.6965	7.69731	0
AT1G03240	1	792222	792986	-	473	1	0	0	0.269495	0	0
AT1G03250	1	793353	795376	-	1170	136	374	0	14.8172	8.17629	0
AT1G03260	1	795532	798463	-	1332	55	110	0	5.26345	2.11232	0
AT1G03270	1	799191	802436	+	1500	15	124	0	1.27471	2.11447	0
AT1G03280	1	803035	807066	+	1901	188	556	0	12.6063	7.48106	0
AT1G03290	1	807361	810868	+	1860	189	684	0	12.9527	9.40619	0
AT1G03300	1	811033	813086	-	2013	107	265	0	6.77566	3.36723	0
AT1G03310	1	813471	816749	+	2932	612	2906	0	26.6072	25.3514	0
AT1G03320	1	817027	817767	+	663	1	2	0	0.192264	0.0771591	0
AT1G03330	1	817983	819563	-	726	91	267	0	15.9778	9.40687	0
AT1G03340	1	819662	821317	+	1298	14	32	0	1.37488	0.630588	0
AT1G03350	1	822638	824393	-	1756	514	1109	0	37.3121	16.1539	0
AT1G03360	1	824537	826358	+	1264	78	227	0	7.86609	4.59356	0
AT1G03365	1	826569	830383	+	2836	259	602	0	11.6414	5.42951	0
AT1G03370	1	830627	835361	+	3769	321	844	0	10.8565	5.72779	0
AT1G03380	1	835785	840940	+	3732	610	1006	0	20.8353	6.89488	0
AT1G03390	1	841033	842418	-	1386	0	2	0	0	0.0369094	0
AT1G03400	1	842747	844190	-	1236	171	740	0	17.6356	15.3138	0
AT1G03410	1	844436	847683	-	2652	237	764	0	11.3916	7.36869	0
AT1G03420	1	846664	847739	+	1076	185	593	0	21.9165	14.0966	0
AT1G03430	1	847873	849500	+	1025	44	311	0	5.47193	7.76081	0
AT1G03440	1	852366	854032	+	1667	228	479	0	17.4346	7.34972	0
AT1G03445	1	854410	859701	-	2727	8	0	0	0.373953	0	0
AT1G03457	1	860788	864125	-	1717	83	87	0	6.16197	1.29604	0
AT1G03470	1	865915	867733	-	1247	202	160	0	20.6489	3.28189	0
AT1G03475	1	869051	871211	-	1448	1327	2521	0	116.819	44.5323	0
AT1G03490	1	871874	872906	+	846	0	1	0	0	0.0302343	0
AT1G03495	1	873184	874935	+	1752	137	472	0	9.96777	6.89094	0
AT1G03502	1	875358	875471	-	114	0	1	0	0	0.224371	0
AT1G03506	1	875518	875604	-	87	2	1	0	2.93037	0.294003	0
AT1G03510	1	876258	877547	-	1290	18	37	0	1.77867	0.733639	0
AT1G03515	1	877648	877719	+	72	0	0	0	0	0	0
AT1G03520	1	877862	880158	-	2035	145	336	0	9.08271	4.22324	0
AT1G03530	1	880496	883391	-	2601	219	397	0	10.7329	3.9041	0
AT1G03540	1	883782	885611	+	1830	28	48	0	1.95038	0.670905	0
AT1G03545	1	885941	887906	+	1223	40	53	0	4.16913	1.10846	0
AT1G03550	1	885623	887956	-	1258	58	134	0	5.87704	2.72455	0
AT1G03560	1	890156	892410	-	2255	164	273	0	9.27062	3.09661	0
AT1G03570	1	892514	892585	+	72	0	0	0	0	0	0
AT1G03580	1	892847	894052	+	1206	12	4	0	1.26837	0.0848366	0
AT1G03590	1	894254	897518	-	2003	354	383	0	22.5286	4.8909	0
AT1G03600	1	898876	899655	+	780	4546	13411	0	742.928	439.782	0
AT1G03610	1	900887	903003	+	1675	323	496	0	24.581	7.57421	0
AT1G03620	1	904319	906186	-	860	4	7	0	0.592889	0.208195	0
AT1G03630	1	907642	909376	+	1394	928	5127	0	84.8588	94.0743	0
AT1G03640	1	909811	909883	-	73	0	0	0	0	0	0
AT1G03650	1	910023	911193	-	793	23	27	0	3.69714	0.870886	0
AT1G03660	1	911436	911759	-	324	6	15	0	2.36058	1.18418	0
AT1G03670	1	914222	916222	-	1851	0	1	0	0	0.0138186	0
AT1G03680	1	916819	918064	-	910	2431	6094	0	340.53	171.29	0
AT1G03687	1	918299	920507	+	1356	92	231	0	8.64848	4.35735	0
AT1G03700	1	920950	921901	+	640	4	0	0	0.796694	0	0
AT1G03710	1	923426	924726	+	957	0	8	0	0	0.21382	0
AT1G03720	1	924996	926373	-	825	0	0	0	0	0	0
AT1G03730	1	930828	931895	-	1068	38	100	0	4.53549	2.39497	0
AT1G03740	1	933512	937043	+	3017	359	532	0	15.1681	4.51032	0
AT1G03743	1	937207	937287	-	81	0	1	0	0	0.315781	0
AT1G03746	1	937401	937485	-	85	0	0	0	0	0	0
AT1G03750	1	937920	941162	+	2683	84	237	0	3.99089	2.25943	0
AT1G03760	1	941062	943377	-	1382	57	138	0	5.25749	2.55412	0
AT1G03770	1	944572	947483	+	1611	50	103	0	3.95627	1.63536	0
AT1G03780	1	947520	951827	-	2504	72	227	0	3.6653	2.31879	0
AT1G03790	1	954525	956097	+	1573	3	71	0	0.243111	1.15452	0
AT1G03800	1	957261	957998	-	738	16	3	0	2.7636	0.103977	0
AT1G03810	1	958759	959609	+	432	0	0	0	0	0	0
AT1G03820	1	959869	960728	-	860	62	284	0	9.18978	8.44677	0
AT1G03830	1	962016	966757	-	3071	108	291	0	4.48286	2.42373	0
AT1G03840	1	967503	970130	-	1686	9	29	0	0.680451	0.439958	0
AT1G03850	1	976097	977761	-	887	115	43	0	16.5267	1.23998	0
AT1G03860	1	979308	981885	-	1280	586	1043	0	58.3579	20.8423	0
AT1G03870	1	982506	983540	-	1035	1893	1280	0	233.143	31.633	0
AT1G03880	1	985751	988146	+	1633	0	662	0	0	10.3691	0
AT1G03890	1	989198	991020	+	1520	0	90	0	0	1.5145	0
AT1G03900	1	991139	993118	+	1198	564	1326	0	60.0114	28.3111	0
AT1G03905	1	993400	995784	+	1141	41	32	0	4.58047	0.717356	0
AT1G03910	1	996115	1000437	+	2128	315	709	0	18.8691	8.52207	0
AT1G03920	1	1001321	1004383	+	2005	6	26	0	0.38146	0.331688	0
AT1G03930	1	1004769	1008370	+	2338	238	836	0	12.9761	9.14603	0
AT1G03935	1	1008810	1008896	+	87	4	11	0	5.86074	3.23403	0
AT1G03940	1	1009542	1011056	-	1515	82	588	0	6.89942	9.9274	0
AT1G03950	1	1011172	1013365	-	1002	36	80	0	4.5798	2.04217	0
AT1G03960	1	1013715	1017929	+	2331	70	168	0	3.82796	1.84348	0
AT1G03970	1	1018100	1019247	+	1148	195	517	0	21.6523	11.5191	0
AT1G03980	1	1018570	1022108	-	2337	116	353	0	6.32719	3.86355	0
AT1G03982	1	1022251	1023719	-	1290	0	0	0	0	0	0
AT1G03990	1	1024847	1027616	+	2277	107	135	0	5.99008	1.5165	0
AT1G04000	1	1028106	1029119	-	1014	162	383	0	20.3652	9.66121	0
AT1G04010	1	1031200	1036237	-	2399	31	113	0	1.64719	1.20481	0
AT1G04020	1	1036537	1040224	+	2397	82	210	0	4.36071	2.2409	0
AT1G04030	1	1040383	1042892	+	1846	225	647	0	15.5368	8.96485	0
AT1G04040	1	1042362	1043864	-	1063	777	2234	0	93.175	53.7552	0
AT1G04050	1	1045598	1049297	-	2675	21	166	0	1.00071	1.58729	0
AT1G04070	1	1050553	1051186	-	634	42	137	0	8.44446	5.52716	0
AT1G04080	1	1051312	1056827	+	2691	888	2064	0	42.064	19.6185	0
AT1G04090	1	1057151	1059419	+	1965	12	24	0	0.778449	0.312406	0
AT1G04100	1	1059506	1061191	+	1254	32	90	0	3.25285	1.83576	0
AT1G04110	1	1061457	1063784	-	2328	73	191	0	3.99716	2.09856	0
AT1G04120	1	1064450	1071047	-	5277	1024	2237	0	24.7357	10.843	0
AT1G04130	1	1073427	1075568	+	1315	43	161	0	4.16826	3.13163	0
AT1G04140	1	1075543	1080630	-	3123	634	1381	0	25.8779	11.3108	0
AT1G04150	1	1081208	1084246	-	3039	2	9	0	0.0838901	0.07575	0
AT1G04160	1	1086495	1096146	+	4503	35	150	0	0.990781	0.85204	0
AT1G04170	1	1096946	1099898	+	1793	663	1784	0	47.1351	25.4498	0
AT1G04171	1	1100444	1100608	-	165	0	0	0	0	0	0
AT1G04180	1	1104623	1105988	+	1266	5	6	0	0.50344	0.121224	0
AT1G04190	1	1106428	1108715	-	1334	156	477	0	14.9067	9.14604	0
AT1G04200	1	1109482	1114107	+	2625	90	284	0	4.37044	2.76732	0
AT1G04210	1	1114405	1119739	+	3986	574	1226	0	18.3563	7.86727	0
AT1G04220	1	1119699	1122526	-	1784	76	293	0	5.43038	4.20091	0
AT1G04230	1	1125518	1128168	+	1376	34	127	0	3.14972	2.36078	0
AT1G04240	1	1128188	1129551	-	1178	89	981	0	9.63067	21.3007	0
AT1G04250	1	1136258	1138613	+	1087	245	815	0	28.7308	19.1778	0
AT1G04260	1	1140528	1141365	-	838	114	293	0	17.3409	8.94323	0
AT1G04270	1	1141604	1143053	-	800	1339	4520	0	213.355	144.517	0
AT1G04280	1	1143436	1146654	-	1925	315	177	0	20.8589	2.35187	0
AT1G04290	1	1147523	1148533	-	847	157	378	0	23.6281	11.4151	0
AT1G04295	1	1147781	1148435	+	552	80	151	0	18.4741	6.99695	0
AT1G04300	1	1148597	1154652	-	3586	849	1401	0	30.1793	9.99306	0
AT1G04310	1	1154764	1157711	-	2470	134	179	0	6.91543	1.85365	0
AT1G04320	1	1159023	1159093	+	71	0	0	0	0	0	0
AT1G04330	1	1161311	1161982	-	672	1	7	0	0.189689	0.26644	0
AT1G04340	1	1163097	1164851	-	842	97	237	0	14.6849	7.19958	0
AT1G04350	1	1165165	1166768	+	1444	721	2437	0	63.6473	43.1677	0
AT1G04360	1	1167457	1168878	-	1422	21	26	0	1.88248	0.467675	0
AT1G04370	1	1175177	1175578	+	402	0	0	0	0	0	0
AT1G04380	1	1176921	1178407	-	1282	1	5	0	0.0994314	0.0997591	0
AT1G04390	1	1179363	1183704	-	2954	96	331	0	4.14259	2.86608	0
AT1G04400	1	1185550	1188517	-	2444	1369	1843	0	71.4026	19.2883	0
AT1G04410	1	1189078	1191412	-	1484	4984	8084	0	428.11	139.336	0
AT1G04420	1	1191608	1193884	+	1450	958	1885	0	84.2188	33.2517	0
AT1G04425	1	1194187	1196889	+	457	7	101	0	1.95251	5.65296	0
AT1G04430	1	1198118	1201527	+	2379	819	2352	0	43.8835	25.2879	0
AT1G04440	1	1202255	1205803	+	2106	383	775	0	23.1821	9.41269	0
AT1G04445	1	1207344	1207862	+	519	0	3	0	0	0.147851	0
AT1G04450	1	1208521	1209874	+	905	0	0	0	0	0	0
AT1G04457	1	1210319	1210549	-	231	0	0	0	0	0	0
AT1G04470	1	1211049	1214662	-	3307	3	3	0	0.115638	0.0232037	0
AT1G04480	1	1216095	1217467	+	648	847	2279	0	166.617	89.958	0
AT1G04490	1	1217948	1220137	-	1424	1	14	0	0.0895162	0.251471	0
AT1G04500	1	1221433	1224366	-	1616	2	1	0	0.157761	0.0158281	0
AT1G04501	1	1224552	1224680	+	129	0	0	0	0	0	0
AT1G04510	1	1226575	1230827	+	1981	208	428	0	13.3841	5.52624	0
AT1G04520	1	1231578	1234032	+	1443	280	825	0	24.7345	14.6237	0
AT1G04530	1	1234176	1236034	-	1352	667	2447	0	62.887	46.2943	0
AT1G04540	1	1237256	1239061	+	1806	13	62	0	0.917566	0.878101	0
AT1G04550	1	1240375	1242121	+	1391	189	746	0	17.3199	13.7177	0
AT1G04555	1	1242558	1244244	+	939	27	81	0	3.6653	2.20643	0
AT1G04560	1	1244947	1246059	+	855	0	538	0	0	16.0948	0
AT1G04570	1	1246728	1248775	-	1935	12	21	0	0.790518	0.277593	0
AT1G04580	1	1252122	1257510	-	4104	1	7	0	0.0310602	0.0436276	0
AT1G04590	1	1258577	1261426	-	1344	111	357	0	10.5277	6.79422	0
AT1G04600	1	1262123	1272376	+	5193	3	23	0	0.0736401	0.113287	0
AT1G04610	1	1279388	1281618	+	1737	3	2	0	0.220157	0.0294511	0
AT1G04620	1	1282741	1286584	-	1609	36	30	0	2.85206	0.476909	0
AT1G04625	1	1287831	1289820	-	774	0	0	0	0	0	0
AT1G04630	1	1289734	1291112	-	745	215	551	0	36.787	18.9176	0
AT1G04635	1	1291314	1291995	+	682	14	79	0	2.61671	2.96288	0
AT1G04640	1	1292080	1293357	+	896	440	848	0	62.5974	24.208	0
AT1G04645	1	1293770	1294263	-	494	0	0	0	0	0	0
AT1G04650	1	1294893	1299002	-	3093	46	141	0	1.89579	1.16603	0
AT1G04660	1	1300486	1301773	-	1288	2	66	0	0.197936	1.31069	0
AT1G04670	1	1301861	1302724	+	697	0	0	0	0	0	0
AT1G04680	1	1303529	1307884	-	1923	300	2025	0	19.8863	26.935	0
AT1G04684	1	1310430	1310579	-	150	0	0	0	0	0	0
AT1G04690	1	1313564	1315750	+	1415	511	1533	0	46.0337	27.7113	0
AT1G04700	1	1316254	1320919	+	3886	28	64	0	0.918474	0.421258	0
AT1G04710	1	1321904	1324782	+	1595	57	225	0	4.55539	3.60822	0
AT1G04720	1	1324923	1324960	+	38	0	0	0	0	0	0
AT1G04730	1	1325296	1331086	-	2921	38	119	0	1.6583	1.04204	0
AT1G04750	1	1331466	1333567	-	1192	302	914	0	32.2955	19.6128	0
AT1G04760	1	1334760	1336070	+	663	14	36	0	2.6917	1.38886	0
AT1G04770	1	1336371	1337849	-	1187	102	589	0	10.9537	12.6922	0
AT1G04778	1	1339892	1340327	+	306	1	3	0	0.416572	0.250767	0
AT1G04780	1	1340669	1343584	-	2836	668	1247	0	30.0249	11.2468	0
AT1G04790	1	1345036	1348451	+	2287	215	440	0	11.9835	4.92104	0
AT1G04800	1	1348452	1349286	-	835	1002	2312	0	152.965	70.8226	0
AT1G04810	1	1350180	1355442	+	3311	512	1139	0	19.7116	8.79904	0
AT1G04820	1	1356191	1358386	-	1703	2523	10894	0	188.849	163.623	0
AT1G04830	1	1358574	1362019	-	1654	92	263	0	7.09029	4.06716	0
AT1G04840	1	1362867	1364962	-	1998	25	36	0	1.59498	0.460869	0
AT1G04850	1	1365118	1368844	-	1573	200	790	0	16.2074	12.846	0
AT1G04860	1	1369054	1373101	-	3418	586	997	0	21.8543	7.46094	0
AT1G04870	1	1373234	1375762	-	1537	146	400	0	12.1085	6.65667	0
AT1G04880	1	1375961	1379185	-	1587	8	7	0	0.642576	0.112821	0
AT1G04890	1	1380382	1382599	-	2023	0	1	0	0	0.0126437	0
AT1G04900	1	1383841	1387895	+	1734	54	106	0	3.96969	1.56361	0
AT1G04910	1	1387871	1391187	-	1903	246	683	0	16.4781	9.18021	0
AT1G04920	1	1391502	1395864	-	3469	23	156	0	0.845153	1.15025	0
AT1G04930	1	1396291	1399053	-	1317	25	62	0	2.41972	1.20414	0
AT1G04940	1	1399182	1400770	+	1138	12	32	0	1.34416	0.719247	0
AT1G04945	1	1399174	1403112	+	1626	61	180	0	4.78213	2.83154	0
AT1G04950	1	1403085	1407501	-	2192	132	417	0	7.67618	4.86593	0
AT1G04960	1	1407801	1410868	-	1369	49	189	0	4.56251	3.53125	0
AT1G04970	1	1411170	1413627	+	1709	307	588	0	22.8985	8.80047	0
AT1G04980	1	1413644	1416144	-	1593	79	176	0	6.32154	2.82597	0
AT1G04985	1	1416343	1418482	-	993	227	476	0	29.1399	12.2611	0
AT1G04990	1	1419080	1421789	-	1838	202	193	0	14.0093	2.68585	0
AT1G05000	1	1425593	1428782	+	1104	112	39	0	12.9318	0.903579	0
AT1G05010	1	1431190	1432858	-	1364	2342	6890	0	218.869	129.204	0
AT1G05020	1	1435254	1437667	-	2414	54	6	0	2.85147	0.0635747	0
AT1G05030	1	1438152	1441417	-	1779	57	228	0	4.08423	3.27816	0
AT1G05040	1	1447369	1448448	-	814	1	0	0	0.156598	0	0
AT1G05055	1	1448718	1450887	-	1496	92	287	0	7.83913	4.90706	0
AT1G05060	1	1451030	1452872	-	1001	80	217	0	10.1875	5.54493	0
AT1G05061	1	1453216	1454260	-	1045	9	13	0	1.09784	0.318198	0
AT1G05065	1	1454969	1455220	-	252	10	28	0	5.05838	2.84203	0
AT1G05070	1	1457063	1458744	-	877	174	592	0	25.2907	17.266	0
AT1G05080	1	1459091	1460579	+	1320	0	0	0	0	0	0
AT1G05085	1	1460988	1461670	+	375	0	0	0	0	0	0
AT1G05090	1	1463202	1465622	+	2121	17	51	0	1.02169	0.615035	0
AT1G05100	1	1469610	1470881	+	1272	4	36	0	0.400852	0.723912	0
AT1G05120	1	1471406	1476078	-	2731	129	292	0	6.02115	2.73484	0
AT1G05135	1	1477500	1478821	-	1322	610	584	0	58.818	11.2993	0
AT1G05136	1	1478923	1479063	+	141	0	0	0	0	0	0
AT1G05140	1	1482548	1484056	+	1509	867	2039	0	73.2388	34.562	0
AT1G05150	1	1484067	1486960	-	2894	511	1287	0	22.5079	11.375	0
AT1G05160	1	1487378	1490947	-	2078	81	201	0	4.9688	2.47412	0
AT1G05170	1	1491111	1494248	-	1881	72	638	0	4.87928	8.67566	0
AT1G05180	1	1498114	1501824	-	1915	106	271	0	7.05584	3.61969	0
AT1G05190	1	1502344	1503830	-	935	5201	11701	0	709.066	320.097	0
AT1G05200	1	1504960	1509152	+	3257	633	1910	0	24.7741	14.9998	0
AT1G05205	1	1509103	1510281	-	557	74	233	0	16.9351	10.6997	0
AT1G05210	1	1510404	1511683	+	770	22	130	0	3.64203	4.3184	0
AT1G05220	1	1511907	1513573	+	705	23	84	0	4.15863	3.04762	0
AT1G05230	1	1512896	1518805	-	2679	215	864	0	10.23	8.2492	0
AT1G05240	1	1521137	1522681	+	1277	0	0	0	0	0	0
AT1G05250	1	1525601	1527234	-	1366	0	0	0	0	0	0
AT1G05260	1	1529767	1531439	+	1209	196	50	0	20.6653	1.05783	0
AT1G05270	1	1531641	1534410	-	1386	147	320	0	13.5197	5.90551	0
AT1G05280	1	1535444	1537525	-	1497	3	0	0	0.255453	0	0
AT1G05290	1	1539152	1540562	-	1126	0	0	0	0	0	0
AT1G05291	1	1541348	1542432	-	724	0	0	0	0	0	0
AT1G05300	1	1545106	1547849	-	1375	29	63	0	2.68848	1.17195	0
AT1G05310	1	1550543	1552517	-	1337	17	32	0	1.6208	0.612194	0
AT1G05320	1	1553603	1557733	+	2643	249	917	0	12.0092	8.87448	0
AT1G05330	1	1558170	1558583	+	414	1	0	0	0.307901	0	0
AT1G05340	1	1558844	1559903	-	711	27	82	0	4.84067	2.94995	0
AT1G05350	1	1560678	1564123	-	1627	87	247	0	6.81622	3.88311	0
AT1G05360	1	1564598	1567465	+	1656	69	268	0	5.31129	4.13947	0
AT1G05370	1	1569192	1572280	-	1480	6	48	0	0.516775	0.829565	0
AT1G05380	1	1576863	1582614	+	4115	480	900	0	14.869	5.59427	0
AT1G05385	1	1582671	1583718	-	746	169	544	0	28.8775	18.6522	0
AT1G05390	1	1583772	1583845	-	74	0	0	0	0	0	0
AT1G05400	1	1584073	1585421	+	996	3	11	0	0.383949	0.282491	0
AT1G05410	1	1585371	1587778	-	1742	153	447	0	11.1958	6.56342	0
AT1G05420	1	1590073	1590753	+	681	4	59	0	0.748729	2.21603	0
AT1G05430	1	1594057	1595818	-	1067	206	395	0	24.6102	9.46898	0
AT1G05440	1	1596007	1597848	-	1527	21	73	0	1.75304	1.2228	0
AT1G05450	1	1599911	1601214	+	464	1	5	0	0.274722	0.275628	0
AT1G05460	1	1601148	1605027	-	3375	174	687	0	6.57184	5.20659	0
AT1G05470	1	1607357	1611703	-	2696	103	409	0	4.87	3.88038	0
AT1G05490	1	1618602	1623452	-	4600	6	56	0	0.166267	0.311387	0
AT1G05500	1	1624955	1629224	+	2110	212	753	0	12.8075	9.12816	0
AT1G05510	1	1629446	1630863	+	980	0	212	0	0	5.53325	0
AT1G05520	1	1630900	1635711	-	2586	279	548	0	13.7527	5.42029	0
AT1G05530	1	1636496	1637863	-	1368	10	0	0	0.931806	0	0
AT1G05540	1	1639286	1640811	+	1270	44	75	0	4.41632	1.51053	0
AT1G05550	1	1640959	1643917	-	1263	4	8	0	0.403709	0.162016	0
AT1G05560	1	1645498	1647147	-	1650	2794	1000	0	215.851	15.502	0
AT1G05562	1	1645875	1647162	+	1288	2352	840	0	232.773	16.6815	0
AT1G05570	1	1647706	1659437	-	6231	388	557	0	7.93753	2.28648	0
AT1G05575	1	1661691	1662187	-	497	13	7	0	3.33425	0.360257	0
AT1G05577	1	1662370	1664398	-	1502	2	1	0	0.169735	0.0170295	0
AT1G05580	1	1665433	1668904	-	2842	0	17	0	0	0.153001	0
AT1G05590	1	1669350	1671876	+	2131	130	460	0	7.77627	5.52135	0
AT1G05600	1	1671936	1673856	+	1650	90	227	0	6.95297	3.51895	0
AT1G05610	1	1673861	1675934	-	1465	7	9	0	0.609077	0.157136	0
AT1G05615	1	1677507	1678270	-	519	0	0	0	0	0	0
AT1G05620	1	1679158	1681710	+	1280	38	88	0	3.7843	1.7585	0
AT1G05630	1	1682318	1687363	+	3888	170	661	0	5.57358	4.34856	0
AT1G05640	1	1687436	1689501	-	1884	31	126	0	2.09745	1.71065	0
AT1G05650	1	1690264	1692126	-	1185	8	0	0	0.860564	0	0
AT1G05660	1	1694286	1696058	-	1185	7	0	0	0.752994	0	0
AT1G05670	1	1697587	1701025	-	3227	89	259	0	3.51563	2.05292	0
AT1G05675	1	1701116	1702749	-	1493	15	16	0	1.28069	0.274114	0
AT1G05680	1	1703092	1704691	-	1518	677	43	0	56.8497	0.724548	0
AT1G05690	1	1707011	1709347	+	1660	72	155	0	5.52887	2.38833	0
AT1G05700	1	1709796	1713245	+	2559	39	6	0	1.9427	0.0599724	0
AT1G05710	1	1714950	1717276	+	878	51	249	0	7.40436	7.25397	0
AT1G05720	1	1717447	1718909	-	782	93	265	0	15.1596	8.66782	0
AT1G05730	1	1718555	1720303	+	1146	19	57	0	2.11339	1.27222	0
AT1G05740	1	1720674	1721309	+	438	1	0	0	0.29103	0	0
AT1G05750	1	1721509	1724734	+	3226	98	245	0	3.87234	1.94255	0
AT1G05760	1	1723734	1724486	-	634	26	68	0	5.22752	2.74341	0
AT1G05770	1	1725388	1726283	-	747	5	11	0	0.85322	0.376654	0
AT1G05780	1	1726608	1728404	+	698	45	78	0	8.21805	2.85831	0
AT1G05785	1	1730249	1732626	+	734	11	32	0	1.91033	1.11513	0
AT1G05790	1	1732871	1737489	+	2184	193	344	0	11.2646	4.02881	0
AT1G05800	1	1741204	1742619	+	1416	0	0	0	0	0	0
AT1G05805	1	1744773	1747693	+	1425	151	258	0	13.5075	4.63101	0
AT1G05810	1	1748314	1749460	+	896	132	146	0	18.7792	4.16788	0
AT1G05820	1	1749682	1753990	+	1705	38	31	0	2.841	0.465059	0
AT1G05830	1	1754244	1761817	+	3807	308	604	0	10.3129	4.05812	0
AT1G05835	1	1762224	1762814	+	520	41	339	0	10.0506	16.675	0
AT1G05840	1	1762734	1766281	-	1698	183	459	0	13.738	6.91426	0
AT1G05850	1	1766503	1768695	-	1478	3757	15302	0	324.025	264.816	0
AT1G05860	1	1769014	1771115	+	1176	117	323	0	12.6821	7.02532	0
AT1G05870	1	1771457	1773293	-	878	207	1086	0	30.053	31.6378	0
AT1G05880	1	1775643	1778553	+	1705	1	2	0	0.0747631	0.0300038	0
AT1G05890	1	1779256	1784529	+	2296	321	552	0	17.8215	6.14947	0
AT1G05894	1	1784803	1786292	+	1490	6	23	0	0.513306	0.394832	0
AT1G05900	1	1786856	1789676	+	1506	111	327	0	9.39528	5.55384	0
AT1G05910	1	1790224	1796647	+	3942	281	866	0	9.0866	5.61917	0
AT1G05920	1	1796778	1798254	+	1477	0	0	0	0	0	0
AT1G05925	1	1798901	1799062	-	162	0	0	0	0	0	0
AT1G05930	1	1799418	1800933	+	957	0	0	0	0	0	0
AT1G05940	1	1801162	1803984	-	1955	283	853	0	18.4523	11.1602	0
AT1G05950	1	1804401	1807471	-	2056	33	143	0	2.04599	1.77903	0
AT1G05960	1	1807973	1815474	-	3631	551	688	0	19.3436	4.84655	0
AT1G05970	1	1816056	1817282	-	845	50	151	0	7.54267	4.57079	0
AT1G05980	1	1817400	1817471	+	72	0	0	0	0	0	0
AT1G05990	1	1818447	1819040	+	594	1	0	0	0.214598	0	0
AT1G06000	1	1820308	1821894	-	1587	670	4515	0	53.8158	72.7698	0
AT1G06002	1	1820977	1821918	+	942	429	2242	0	58.0521	60.8773	0
AT1G06010	1	1822618	1823997	+	633	30	244	0	6.04128	9.85954	0
AT1G06020	1	1824548	1826101	+	1038	1	7	0	0.122805	0.172493	0
AT1G06030	1	1826880	1828161	+	1021	0	0	0	0	0	0
AT1G06040	1	1828413	1829890	-	1227	1821	7105	0	189.181	148.112	0
AT1G06050	1	1830605	1832555	-	1294	77	162	0	7.58522	3.20222	0
AT1G06060	1	1832943	1834861	+	1115	90	231	0	10.2891	5.29917	0
AT1G06070	1	1834829	1837648	-	1893	153	514	0	10.3027	6.94517	0
AT1G06080	1	1843568	1846302	+	1220	31	72	0	3.23902	1.50954	0
AT1G06090	1	1847883	1849693	+	1131	23	58	0	2.59225	1.3117	0
AT1G06100	1	1851530	1853019	+	900	16	24	0	2.26615	0.682086	0
AT1G06110	1	1853077	1855031	-	1564	253	598	0	20.6203	9.77991	0
AT1G06120	1	1855943	1857718	+	1122	8	0	0	0.908885	0	0
AT1G06130	1	1857767	1860730	-	1353	156	451	0	14.6973	8.52608	0
AT1G06135	1	1862197	1862742	+	546	0	1	0	0	0.0468466	0
AT1G06137	1	1863544	1863750	-	207	0	0	0	0	0	0
AT1G06140	1	1864796	1866472	+	1677	11	29	0	0.836125	0.442319	0
AT1G06148	1	1874885	1877528	-	1602	2	3	0	0.15914	0.0478993	0
AT1G06149	1	1868989	1873718	-	2968	0	0	0	0	0	0
AT1G06150	1	1867015	1873718	-	4607	45	70	0	1.2451	0.388643	0
AT1G06160	1	1883004	1883934	+	931	51	7	0	6.98284	0.192318	0
AT1G06170	1	1884981	1886897	-	1547	2	17	0	0.164798	0.28108	0
AT1G06180	1	1889408	1891158	+	912	165	146	0	23.0622	4.09476	0
AT1G06190	1	1892273	1894148	-	1470	1425	2688	0	123.569	46.7716	0
AT1G06200	1	1894336	1896935	-	972	192	659	0	25.1795	17.3416	0
AT1G06210	1	1897203	1899208	+	1481	197	658	0	16.956	11.3643	0
AT1G06220	1	1899964	1904873	+	3410	710	1354	0	26.5409	10.1563	0
AT1G06225	1	1905975	1906226	+	252	0	0	0	0	0	0
AT1G06230	1	1906963	1910848	+	3194	699	1472	0	27.8968	11.7881	0
AT1G06240	1	1911122	1913205	+	1526	169	324	0	14.117	5.43077	0
AT1G06250	1	1913256	1914895	-	1400	45	80	0	4.09728	1.46161	0
AT1G06260	1	1916430	1917585	+	1051	16	131	0	1.94057	3.18815	0
AT1G06265	1	1914943	1917661	-	2210	39	321	0	2.24949	3.71521	0
AT1G06270	1	1918088	1919760	-	1520	39	118	0	3.27064	1.98568	0
AT1G06280	1	1920307	1920949	-	643	0	0	0	0	0	0
AT1G06290	1	1922352	1926278	+	2375	394	694	0	21.1468	7.47423	0
AT1G06310	1	1926791	1930258	+	2070	1	1	0	0.0615802	0.0123566	0
AT1G06320	1	1930523	1931449	+	667	2	0	0	0.382222	0	0
AT1G06330	1	1931671	1932266	-	480	1	0	0	0.265565	0	0
AT1G06340	1	1933284	1934014	-	731	0	0	0	0	0	0
AT1G06350	1	1935293	1936819	-	1150	5	57	0	0.554222	1.26779	0
AT1G06360	1	1938963	1940459	-	1152	153	1028	0	16.9298	22.825	0
AT1G06370	1	1942843	1944934	-	1401	38	96	0	3.45746	1.75268	0
AT1G06380	1	1945124	1946076	+	953	120	263	0	16.0509	7.05884	0
AT1G06390	1	1946788	1950860	+	1634	418	562	0	32.6089	8.79741	0
AT1G06400	1	1950844	1952785	-	995	588	945	0	75.3296	24.2929	0
AT1G06410	1	1954850	1958756	+	3158	2392	2198	0	96.5519	17.8027	0
AT1G06420	1	1958923	1959947	+	1025	10	77	0	1.24362	1.92149	0
AT1G06430	1	1960058	1963011	-	2255	3141	4131	0	177.555	46.8575	0
AT1G06440	1	1963380	1965051	-	1672	39	46	0	2.97331	0.703708	0
AT1G06450	1	1965840	1967219	+	1380	94	260	0	8.68281	4.81909	0
AT1G06460	1	1967087	1969561	-	1226	351	641	0	36.4946	13.3733	0
AT1G06470	1	1969729	1973767	+	1834	139	353	0	9.66111	4.92318	0
AT1G06475	1	1973834	1974386	-	553	13	62	0	2.99661	2.86772	0
AT1G06480	1	1978084	1978157	+	74	0	0	0	0	0	0
AT1G06490	1	1978762	1989409	+	5991	43	101	0	0.914915	0.431214	0
AT1G06500	1	1989479	1990730	+	680	60	328	0	11.2474	12.3377	0
AT1G06510	1	1992333	1993840	+	1147	184	570	0	20.4487	12.7111	0
AT1G06515	1	1990634	1992228	-	633	63	255	0	12.6867	10.304	0
AT1G06520	1	1993978	1996112	-	1995	31	29	0	1.98075	0.371814	0
AT1G06530	1	2001594	2002596	+	1003	688	1265	0	87.4378	32.2597	0
AT1G06540	1	2002877	2003393	-	409	6	6	0	1.86999	0.375231	0
AT1G06550	1	2003627	2007190	-	1562	89	317	0	7.26308	5.19097	0
AT1G06560	1	2007615	2012006	+	2027	172	409	0	10.8165	5.16108	0
AT1G06570	1	2011885	2013545	-	1554	1974	1590	0	161.923	26.1708	0
AT1G06580	1	2014003	2016054	-	2052	33	104	0	2.04997	1.29636	0
AT1G06590	1	2016308	2024662	-	3104	57	182	0	2.3408	1.49975	0
AT1G06610	1	2025356	2025428	+	73	0	0	0	0	0	0
AT1G06620	1	2025601	2027271	+	1292	44	258	0	4.34112	5.10773	0
AT1G06630	1	2027739	2031388	+	1745	128	514	0	9.35031	7.53422	0
AT1G06640	1	2032338	2034018	+	1381	593	4398	0	54.736	81.4577	0
AT1G06645	1	2034156	2035626	+	1301	185	366	0	18.1262	7.19572	0
AT1G06650	1	2035839	2037366	+	1286	845	1484	0	83.7582	29.5164	0
AT1G06660	1	2037311	2040246	-	1694	34	124	0	2.55845	1.87232	0
AT1G06670	1	2040433	2047612	+	5144	754	1519	0	18.6845	7.55314	0
AT1G06680	1	2047825	2049418	+	1139	15715	67116	0	1758.74	1507.21	0
AT1G06690	1	2049602	2052154	-	1389	518	997	0	47.5378	18.3596	0
AT1G06700	1	2052481	2055548	-	1535	379	948	0	31.4733	15.7969	0
AT1G06710	1	2056575	2060242	-	3418	77	264	0	2.87164	1.97562	0
AT1G06720	1	2060444	2067323	-	3657	360	717	0	12.5484	5.01493	0
AT1G06730	1	2067529	2070446	+	1968	157	380	0	10.1692	4.93889	0
AT1G06740	1	2070737	2073535	+	2591	47	151	0	2.31229	1.49067	0
AT1G06750	1	2072979	2076505	+	2179	0	5	0	0	0.0586926	0
AT1G06760	1	2076504	2077698	-	1090	1213	3726	0	141.855	87.4353	0
AT1G06770	1	2078911	2081939	-	1797	79	173	0	5.6039	2.46246	0
AT1G06780	1	2083311	2087131	+	2144	116	241	0	6.89676	2.87517	0
AT1G06790	1	2087232	2089786	+	910	53	115	0	7.42414	3.23241	0
AT1G06800	1	2089417	2091686	-	1912	136	291	0	9.06698	3.89292	0
AT1G06810	1	2091738	2092528	-	609	0	1	0	0	0.0420004	0
AT1G06820	1	2092946	2096232	-	1999	289	505	0	18.4288	6.46174	0
AT1G06830	1	2097151	2097655	+	505	48	505	0	12.1161	25.5782	0
AT1G06840	1	2097747	2103479	-	3240	215	338	0	8.45873	2.66835	0
AT1G06850	1	2105048	2106749	+	1430	63	210	0	5.61586	3.75624	0
AT1G06860	1	2107398	2107468	-	71	0	0	0	0	0	0
AT1G06870	1	2108593	2110986	+	1687	112	320	0	8.46281	4.85183	0
AT1G06880	1	2111148	2111218	-	71	0	0	0	0	0	0
AT1G06890	1	2111363	2114601	-	1506	235	317	0	19.8909	5.384	0
AT1G06900	1	2114927	2120745	-	3413	407	677	0	15.2009	5.07368	0
AT1G06910	1	2120991	2123748	+	1528	58	154	0	4.83856	2.57791	0
AT1G06920	1	2124854	2125801	-	948	0	0	0	0	0	0
AT1G06923	1	2126749	2128060	+	1228	2	0	0	0.207608	0	0
AT1G06925	1	2127704	2128611	-	432	1	0	0	0.295072	0	0
AT1G06930	1	2128843	2129883	+	1041	4	0	0	0.489802	0	0
AT1G06950	1	2130142	2135665	-	3314	3013	3650	0	115.893	28.1716	0
AT1G06960	1	2135851	2137732	+	937	76	330	0	10.3392	9.00834	0
AT1G06970	1	2138109	2140818	+	2490	1	0	0	0.0511932	0	0
AT1G06980	1	2143031	2143821	-	791	13	43	0	2.09497	1.39047	0
AT1G06990	1	2148387	2150152	+	1232	0	0	0	0	0	0
AT1G07000	1	2150194	2152325	-	2024	125	345	0	7.87247	4.35993	0
AT1G07010	1	2152852	2155269	+	1533	751	1643	0	62.4467	27.4136	0
AT1G07020	1	2155213	2156008	-	674	86	278	0	16.2649	10.5501	0
AT1G07025	1	2157658	2158158	-	501	0	1	0	0	0.0510544	0
AT1G07030	1	2158420	2160809	-	1477	260	566	0	22.4391	9.80182	0
AT1G07040	1	2160938	2163308	-	1676	200	239	0	15.2113	3.64749	0
AT1G07050	1	2164188	2165239	-	833	49	9	0	7.4983	0.276356	0
AT1G07051	1	2165517	2165746	+	230	0	0	0	0	0	0
AT1G07060	1	2167107	2168397	-	733	0	3	0	0	0.104686	0
AT1G07070	1	2168564	2169851	+	575	38	214	0	8.42418	9.51955	0
AT1G07080	1	2169982	2172194	+	1218	484	1664	0	50.6535	34.9443	0
AT1G07090	1	2173952	2174894	-	943	77	418	0	10.4086	11.338	0
AT1G07100	1	2177885	2177958	+	74	0	0	0	0	0	0
AT1G07110	1	2178104	2184148	-	2662	589	956	0	28.2045	9.18587	0
AT1G07119	1	2184347	2186539	+	656	18	42	0	3.49768	1.63763	0
AT1G07120	1	2184759	2186580	-	1294	14	28	0	1.37913	0.55347	0
AT1G07128	1	2187621	2188417	-	797	79	70	0	12.6352	2.24652	0
AT1G07130	1	2187776	2188733	+	958	82	45	0	10.9109	1.20148	0
AT1G07135	1	2189928	2190659	-	732	120	82	0	20.8969	2.86532	0
AT1G07140	1	2191723	2193793	-	1429	1248	2430	0	111.325	43.4955	0
AT1G07150	1	2193941	2195798	-	1518	184	31	0	15.451	0.522349	0
AT1G07160	1	2197908	2199748	-	1460	6	6	0	0.523854	0.105116	0
AT1G07170	1	2200123	2201265	+	595	80	235	0	17.139	10.1023	0
AT1G07175	1	2202330	2202774	+	268	0	1	0	0	0.0954412	0
AT1G07180	1	2204320	2206934	+	1788	975	2238	0	69.5102	32.0157	0
AT1G07190	1	2208013	2208177	+	165	0	0	0	0	0	0
AT1G07200	1	2208719	2212546	-	2037	523	1150	0	32.7282	14.4403	0
AT1G07210	1	2215223	2216982	+	1197	263	679	0	28.0074	14.5093	0
AT1G07220	1	2216925	2219474	-	1767	110	386	0	7.93538	5.58755	0
AT1G07230	1	2220253	2222982	-	2062	303	847	0	18.7312	10.5067	0
AT1G07240	1	2223691	2225452	+	1762	173	372	0	12.5156	5.40017	0
AT1G07250	1	2225900	2227566	+	1667	494	952	0	37.7749	14.6074	0
AT1G07260	1	2227594	2229319	-	1726	53	37	0	3.91423	0.548317	0
AT1G07270	1	2229757	2232897	-	1518	4	14	0	0.335892	0.235899	0
AT1G07280	1	2238087	2241217	+	2090	862	2991	0	52.5742	36.605	0
AT1G07290	1	2242256	2244428	-	1155	5	25	0	0.551823	0.553642	0
AT1G07300	1	2245758	2246492	-	735	29	117	0	5.02947	4.07164	0
AT1G07310	1	2247509	2248961	-	1453	377	640	0	33.0741	11.2664	0
AT1G07320	1	2249133	2250529	+	1246	5085	10059	0	520.217	206.494	0
AT1G07330	1	2251131	2253585	+	2058	14	7	0	0.86715	0.0870008	0
AT1G07340	1	2254822	2256850	+	1686	0	0	0	0	0	0
AT1G07350	1	2257425	2260101	-	1456	261	1343	0	22.8502	23.5931	0
AT1G07360	1	2260389	2262865	-	1689	389	873	0	29.3583	13.2207	0
AT1G07370	1	2263140	2264551	+	1025	97	478	0	12.0631	11.9282	0
AT1G07380	1	2264829	2268306	-	2340	98	269	0	5.33853	2.9404	0
AT1G07390	1	2269893	2274820	+	3267	144	131	0	5.61856	1.02563	0
AT1G07400	1	2274943	2275758	+	816	10	58	0	1.56215	1.81806	0
AT1G07410	1	2276053	2277154	+	755	18	47	0	3.03905	1.59229	0
AT1G07420	1	2277807	2280297	+	1168	140	166	0	15.2791	3.63526	0
AT1G07430	1	2280835	2282828	-	1817	2	34	0	0.140309	0.478624	0
AT1G07440	1	2286149	2287730	-	1005	166	649	0	21.0549	16.5177	0
AT1G07450	1	2287926	2289336	-	975	70	51	0	9.15177	1.33794	0
AT1G07460	1	2290201	2290977	+	777	0	0	0	0	0	0
AT1G07470	1	2291457	2294588	+	1538	45	94	0	3.72965	1.5633	0
AT1G07473	1	2294566	2295489	-	924	1	4	0	0.137956	0.110728	0
AT1G07476	1	2295751	2296497	+	747	2	12	0	0.341288	0.410895	0
AT1G07480	1	2296023	2299470	-	1972	64	148	0	4.13699	1.91966	0
AT1G07485	1	2301375	2302121	+	662	22	145	0	4.2362	5.60248	0
AT1G07490	1	2301380	2302021	-	642	28	153	0	5.55949	6.09575	0
AT1G07500	1	2304766	2305031	-	225	3	69	0	1.69961	7.84399	0
AT1G07510	1	2305378	2309544	+	2917	408	954	0	17.8293	8.36532	0
AT1G07520	1	2309564	2311805	-	2242	109	132	0	6.1973	1.50594	0
AT1G07530	1	2313582	2316469	-	2787	431	840	0	19.713	7.70926	0
AT1G07540	1	2318433	2321048	-	1893	0	0	0	0	0	0
AT1G07550	1	2322653	2326561	-	2700	3	0	0	0.141635	0	0
AT1G07560	1	2327320	2331096	+	2616	22	2	0	1.072	0.0195552	0
AT1G07570	1	2331170	2333738	-	1617	202	434	0	15.924	6.86516	0
AT1G07580	1	2334822	2334894	+	73	0	0	0	0	0	0
AT1G07590	1	2336523	2339391	-	2361	1872	4054	0	101.07	43.9196	0
AT1G07600	1	2338904	2339321	-	138	0	0	0	0	0	0
AT1G07610	1	2341542	2342123	+	457	254	347	0	70.8483	19.4216	0
AT1G07615	1	2342198	2344271	-	1632	100	242	0	7.81073	3.79285	0
AT1G07620	1	2344390	2346842	-	2053	50	163	0	3.10451	2.03081	0
AT1G07630	1	2349097	2351692	+	2336	253	476	0	13.8057	5.212	0
AT1G07640	1	2354354	2356227	-	1418	285	889	0	25.6201	16.036	0
AT1G07645	1	2367437	2368385	-	625	1	20	0	0.203954	0.818504	0
AT1G07650	1	2359549	2366561	-	3451	355	766	0	13.1128	5.67746	0
AT1G07660	1	2368837	2369734	+	717	115	590	0	20.4452	21.0476	0
AT1G07670	1	2370052	2374545	-	3538	343	1070	0	12.358	7.73565	0
AT1G07680	1	2376012	2377186	+	702	1	0	0	0.181583	0	0
AT1G07690	1	2378076	2379000	+	540	0	0	0	0	0	0
AT1G07700	1	2379647	2381362	+	1098	417	1667	0	48.4111	38.8333	0
AT1G07702	1	2382251	2382331	-	81	3	5	0	4.72115	1.5789	0
AT1G07705	1	2381615	2386092	+	2607	153	398	0	7.48104	3.90492	0
AT1G07710	1	2386275	2387986	-	1632	5	28	0	0.390536	0.438842	0
AT1G07720	1	2390655	2392453	-	1799	462	1157	0	32.7358	16.4503	0
AT1G07725	1	2394801	2397272	-	2472	146	363	0	7.52863	3.75603	0
AT1G07728	1	2395451	2397345	+	1791	152	383	0	10.8183	5.46983	0
AT1G07730	1	2397527	2398696	-	1170	0	0	0	0	0	0
AT1G07740	1	2397442	2400508	-	2658	47	53	0	2.254	0.510025	0
AT1G07745	1	2400589	2402873	-	1188	50	135	0	5.36494	2.90662	0
AT1G07747	1	2403558	2403845	+	288	0	0	0	0	0	0
AT1G07750	1	2404037	2405943	-	1414	135	738	0	12.1702	13.3499	0
AT1G07760	1	2406834	2406905	-	72	0	1	0	0	0.355253	0
AT1G07770	1	2408203	2409580	-	725	877	2678	0	154.196	94.4807	0
AT1G07780	1	2410056	2412677	-	1250	45	134	0	4.58896	2.74199	0
AT1G07790	1	2412980	2413708	+	729	348	1410	0	60.8504	49.4723	0
AT1G07795	1	2414286	2414967	+	682	3	0	0	0.560723	0	0
AT1G07800	1	2415041	2415970	+	930	0	0	0	0	0	0
AT1G07810	1	2416265	2420757	+	3499	429	770	0	15.6288	5.62882	0
AT1G07820	1	2421216	2421947	-	726	401	1390	0	70.4076	48.9721	0
AT1G07830	1	2422241	2423655	+	850	82	305	0	12.2972	9.17807	0
AT1G07840	1	2424054	2426676	+	1322	83	217	0	8.0031	4.19855	0
AT1G07850	1	2426745	2428719	+	1626	0	1	0	0	0.0157308	0
AT1G07860	1	2428911	2429431	-	439	0	0	0	0	0	0
AT1G07870	1	2428773	2432057	-	1697	92	219	0	6.91063	3.3009	0
AT1G07880	1	2434030	2435763	-	1411	49	238	0	4.42671	4.3144	0
AT1G07885	1	2436467	2436959	-	123	5	9	0	5.18175	1.87158	0
AT1G07890	1	2437330	2439665	+	1221	1295	5006	0	135.197	104.869	0
AT1G07900	1	2442622	2443632	+	576	1	19	0	0.221304	0.843727	0
AT1G07901	1	2443971	2444123	-	153	9	17	0	7.4983	2.84203	0
AT1G07910	1	2445470	2454645	+	3787	108	302	0	3.6353	2.03978	0
AT1G07920	1	2454846	2457321	+	1783	1865	5020	0	133.333	72.015	0
AT1G07930	1	2458244	2460790	+	1807	3197	7597	0	225.526	107.536	0
AT1G07940	1	2462953	2465504	-	1864	1614	4265	0	110.375	58.5253	0
AT1G07950	1	2465770	2467022	-	796	103	320	0	16.4944	10.2827	0
AT1G07960	1	2467161	2469154	+	849	171	451	0	25.6744	13.5875	0
AT1G07970	1	2469286	2472628	-	2434	162	454	0	8.48411	4.77096	0
AT1G07980	1	2473165	2474927	-	996	105	341	0	13.4382	8.75721	0
AT1G07985	1	2475405	2476155	+	751	7	139	0	1.18815	4.73419	0
AT1G07990	1	2477157	2483138	+	2905	277	800	0	12.1547	7.04392	0
AT1G08000	1	2483240	2485109	-	1373	112	296	0	10.3982	5.51432	0
AT1G08005	1	2485344	2485511	+	168	1	4	0	0.758756	0.609006	0
AT1G08010	1	2485906	2488027	-	1391	182	389	0	16.6785	7.15308	0
AT1G08030	1	2489501	2493250	-	1844	87	249	0	6.01409	3.45389	0
AT1G08032	1	2494123	2494315	+	111	0	0	0	0	0	0
AT1G08035	1	2494402	2495149	+	578	5	5	0	1.10269	0.221265	0
AT1G08040	1	2495342	2498764	-	1620	42	133	0	3.30481	2.09994	0
AT1G08050	1	2498836	2501427	-	2294	55	121	0	3.05619	1.34916	0
AT1G08060	1	2501742	2511084	-	6554	323	703	0	6.28214	2.74359	0
AT1G08065	1	2511647	2513454	-	1088	0	0	0	0	0	0
AT1G08070	1	2514192	2516605	-	2414	29	39	0	1.53134	0.413236	0
AT1G08080	1	2516991	2518546	-	859	0	2	0	0	0.0595535	0
AT1G08090	1	2524076	2526164	+	1900	7	15	0	0.46963	0.201933	0
AT1G08100	1	2527170	2529120	-	1709	0	0	0	0	0	0
AT1G08105	1	2531695	2534786	-	3092	0	0	0	0	0	0
AT1G08110	1	2535328	2537931	+	958	292	864	0	38.8534	23.0685	0
AT1G08115	1	2538076	2538237	-	162	1	10	0	0.786858	1.5789	0
AT1G08120	1	2538615	2539661	+	1047	3	7	0	0.365247	0.17101	0
AT1G08125	1	2539614	2542334	-	1186	54	158	0	5.80391	3.40756	0
AT1G08130	1	2542702	2547946	-	2715	155	350	0	7.27735	3.29738	0
AT1G08135	1	2548819	2551473	-	2391	0	0	0	0	0	0
AT1G08140	1	2552036	2555161	-	2714	0	5	0	0	0.0471228	0
AT1G08150	1	2556343	2559074	-	2448	0	2	0	0	0.0208973	0
AT1G08160	1	2559487	2560403	-	917	79	200	0	10.9817	5.57868	0
AT1G08165	1	2561627	2562148	-	430	1	19	0	0.296444	1.1302	0
AT1G08170	1	2562941	2563672	-	732	0	26	0	0	0.908517	0
AT1G08180	1	2564572	2565121	-	550	64	127	0	14.833	5.90625	0
AT1G08190	1	2567475	2573393	+	3371	767	2005	0	29.0034	15.2134	0
AT1G08200	1	2573848	2576714	-	1686	941	3334	0	71.1449	50.58	0
AT1G08210	1	2577020	2580669	-	1666	101	214	0	7.72784	3.28556	0
AT1G08220	1	2581022	2583323	-	1165	33	122	0	3.61077	2.67858	0
AT1G08230	1	2583654	2586744	-	1461	148	246	0	12.9129	4.30681	0
AT1G08240	1	2588525	2588596	+	72	0	0	0	0	0	0
AT1G08250	1	2588857	2590301	-	1445	168	457	0	14.8202	8.08945	0
AT1G08260	1	2590944	2606892	+	6486	118	402	0	2.31909	1.58533	0
AT1G08270	1	2606269	2607507	-	412	45	157	0	13.9228	9.74705	0
AT1G08280	1	2608408	2609853	+	1446	70	230	0	6.1708	4.06846	0
AT1G08290	1	2609996	2613242	-	1760	13	67	0	0.941548	0.973717	0
AT1G08300	1	2614774	2618823	+	2241	68	150	0	3.86793	1.71206	0
AT1G08310	1	2618647	2620452	+	1474	38	18	0	3.28623	0.312353	0
AT1G08315	1	2620335	2621545	-	1211	114	126	0	11.9998	2.66132	0
AT1G08320	1	2621904	2627848	-	1829	66	11	0	4.59983	0.153833	0
AT1G08340	1	2631068	2632871	+	1438	28	42	0	2.48205	0.74707	0
AT1G08350	1	2632810	2635852	-	2213	80	193	0	4.60808	2.23073	0
AT1G08360	1	2636011	2637915	+	949	1700	5054	0	228.346	136.22	0
AT1G08370	1	2638181	2640554	+	1465	256	481	0	22.2748	8.39804	0
AT1G08380	1	2640813	2641828	-	703	4675	30959	0	847.692	1126.42	0
AT1G08390	1	2642214	2643285	+	602	18	113	0	3.81143	4.80123	0
AT1G08400	1	2643330	2646035	-	2463	91	185	0	4.70965	1.92122	0
AT1G08410	1	2646189	2649379	+	2161	184	517	0	10.8536	6.11937	0
AT1G08420	1	2649537	2657120	+	3740	527	1071	0	17.9618	7.32468	0
AT1G08430	1	2658716	2661029	+	1566	14	24	0	1.13959	0.392004	0
AT1G08440	1	2663027	2665343	+	1506	0	16	0	0	0.271748	0
AT1G08450	1	2667798	2671892	-	1490	173	824	0	14.8003	14.1453	0
AT1G08460	1	2672451	2674628	+	1369	158	507	0	14.7118	9.47273	0
AT1G08465	1	2675813	2679781	+	1174	71	236	0	7.70907	5.14179	0
AT1G08470	1	2682127	2684100	-	1431	144	483	0	12.8273	8.63333	0
AT1G08480	1	2684234	2685621	+	761	308	900	0	51.5914	30.2502	0
AT1G08490	1	2685659	2688595	-	1761	516	849	0	37.351	12.3316	0
AT1G08500	1	2689016	2690045	+	945	20	15	0	2.6978	0.406004	0
AT1G08510	1	2691080	2694377	-	2053	841	2283	0	52.2178	28.4438	0
AT1G08520	1	2696412	2700959	+	2549	1587	2541	0	79.3631	25.498	0
AT1G08530	1	2701226	2703091	+	939	96	258	0	13.0322	7.02789	0
AT1G08540	1	2703336	2706845	+	1993	1468	2479	0	93.8924	31.8156	0
AT1G08550	1	2706924	2709531	+	1776	912	1034	0	65.4581	14.8918	0
AT1G08560	1	2709632	2710912	-	1191	223	836	0	23.8674	17.9542	0
AT1G08570	1	2712883	2714734	+	1417	1504	2125	0	135.297	38.3583	0
AT1G08580	1	2715079	2716404	-	642	97	450	0	19.2596	17.9287	0
AT1G08590	1	2718778	2722221	+	3444	137	209	0	5.07071	1.55222	0
AT1G08592	1	2718875	2721676	-	1614	74	140	0	5.8444	2.21868	0
AT1G08600	1	2723824	2733613	+	4809	274	617	0	7.26286	3.28172	0
AT1G08610	1	2733657	2735819	-	2082	117	292	0	7.16336	3.58734	0
AT1G08620	1	2736774	2743758	+	4288	476	759	0	14.1502	4.52749	0
AT1G08630	1	2743761	2747967	-	1566	450	6	0	36.6296	0.0980009	0
AT1G08640	1	2748398	2751278	-	1270	482	1208	0	48.3788	24.3295	0
AT1G08650	1	2752154	2753703	+	1376	313	1283	0	28.996	23.8495	0
AT1G08660	1	2757041	2759794	-	1617	189	473	0	14.8992	7.48207	0
AT1G08670	1	2760346	2761573	-	791	8	0	0	1.28921	0	0
AT1G08680	1	2762584	2768967	+	2760	291	587	0	13.4399	5.44001	0
AT1G08695	1	2769056	2769483	-	267	0	0	0	0	0	0
AT1G08700	1	2769815	2771477	-	1561	245	701	0	20.0067	11.4864	0
AT1G08710	1	2771633	2773460	+	1122	52	187	0	5.90775	4.26304	0
AT1G08720	1	2774030	2779297	+	3081	205	367	0	8.48152	3.04681	0
AT1G08730	1	2779963	2788447	+	4739	5	4	0	0.134492	0.0215896	0
AT1G08735	1	2790290	2793641	+	3352	0	0	0	0	0	0
AT1G08740	1	2795643	2800081	-	3045	0	0	0	0	0	0
AT1G08750	1	2801067	2804537	+	1528	53	143	0	4.42144	2.39377	0
AT1G08760	1	2805371	2808621	+	2566	217	499	0	10.7799	4.9741	0
AT1G08770	1	2808883	2809747	+	865	126	336	0	18.568	9.93559	0
AT1G08780	1	2809778	2811191	-	602	89	273	0	18.8454	11.5994	0
AT1G08790	1	2811989	2812646	+	573	0	0	0	0	0	0
AT1G08800	1	2813061	2818008	-	4026	423	494	0	13.393	3.13851	0
AT1G08810	1	2819065	2820395	-	1123	223	212	0	25.3126	4.82866	0
AT1G08820	1	2821552	2825275	-	1716	204	485	0	15.1539	7.22928	0
AT1G08830	1	2827061	2829315	+	872	118	526	0	17.2495	15.4291	0
AT1G08840	1	2829105	2838469	-	3891	192	1220	0	6.29001	8.01991	0
AT1G08845	1	2838789	2840994	+	785	27	127	0	4.38436	4.13814	0
AT1G08860	1	2842153	2846138	+	1755	1	0	0	0.0726331	0	0
AT1G08870	1	2846536	2846608	-	73	0	0	0	0	0	0
AT1G08880	1	2846949	2847800	-	748	413	1429	0	70.3818	48.8654	0
AT1G08890	1	2848348	2852270	+	1675	17	12	0	1.29374	0.183247	0
AT1G08900	1	2852454	2855779	+	1543	23	109	0	1.90009	1.80689	0
AT1G08910	1	2856227	2861170	+	2844	220	632	0	9.86063	5.68405	0
AT1G08920	1	2867259	2870656	+	1896	37	120	0	2.48757	1.61888	0
AT1G08930	1	2873465	2877270	+	1874	484	233	0	32.9221	3.18022	0
AT1G08940	1	2877692	2879169	+	913	55	71	0	7.67898	1.98911	0
AT1G08950	1	2879303	2879374	+	72	0	0	0	0	0	0
AT1G08960	1	2879642	2882231	+	2051	155	372	0	9.63336	4.63925	0
AT1G08970	1	2882524	2884337	+	1034	265	913	0	32.6691	22.585	0
AT1G08980	1	2884411	2886620	+	1512	292	219	0	24.6174	3.70478	0
AT1G08985	1	2887285	2887706	+	422	0	0	0	0	0	0
AT1G08990	1	2888753	2890959	+	1907	40	1	0	2.67375	0.0134128	0
AT1G09000	1	2891037	2895182	+	2270	22	59	0	1.2354	0.664809	0
AT1G09010	1	2895166	2899384	-	3025	781	1487	0	32.9107	12.5735	0
AT1G09020	1	2899914	2904815	-	2302	300	667	0	16.6122	7.41124	0
AT1G09026	1	2907124	2907279	+	156	0	0	0	0	0	0
AT1G09030	1	2908611	2909030	-	420	0	0	0	0	0	0
AT1G09040	1	2911317	2915369	+	3095	78	106	0	3.21252	0.876024	0
AT1G09050	1	2918031	2920889	+	2782	62	144	0	2.84084	1.32396	0
AT1G09060	1	2921064	2925762	-	3012	348	868	0	14.7277	7.37115	0
AT1G09070	1	2927703	2928968	+	1266	1219	1691	0	122.739	34.1649	0
AT1G09080	1	2929217	2931841	-	2116	6	5	0	0.361449	0.0604401	0
AT1G09090	1	2932739	2936586	+	2701	52	15	0	2.45409	0.142049	0
AT1G09100	1	2936528	2939326	-	1487	95	232	0	8.14375	3.99069	0
AT1G09110	1	2939417	2939488	+	72	0	0	0	0	0	0
AT1G09130	1	2939570	2942288	-	1368	1044	1479	0	97.2806	27.6537	0
AT1G09140	1	2942564	2945961	-	1273	272	1078	0	27.2366	21.6601	0
AT1G09150	1	2946229	2949159	+	1014	46	199	0	5.78271	5.01979	0
AT1G09155	1	2949676	2950989	-	1172	6	10	0	0.652582	0.218244	0
AT1G09157	1	2951665	2952396	-	732	0	1	0	0	0.0349429	0
AT1G09160	1	2952771	2955689	-	1934	216	798	0	14.2367	10.554	0
AT1G09170	1	2956589	2962207	-	3033	20	17	0	0.840561	0.143366	0
AT1G09176	1	2964152	2964604	+	453	1	1	0	0.281393	0.0564641	0
AT1G09180	1	2965023	2965972	+	737	11	213	0	1.90255	7.39235	0
AT1G09190	1	2966120	2967718	-	1599	52	65	0	4.1454	1.03977	0
AT1G09195	1	2967940	2971498	-	1695	51	192	0	3.83541	2.89736	0
AT1G09200	1	2971593	2972199	-	607	522	1886	0	109.621	79.4737	0
AT1G09210	1	2972842	2976750	-	1745	502	1270	0	36.6708	18.6157	0
AT1G09220	1	2977792	2979466	-	1675	16	36	0	1.21763	0.549741	0
AT1G09230	1	2979520	2982624	-	1507	74	195	0	6.25936	3.30973	0
AT1G09240	1	2984881	2986130	+	1250	10	51	0	1.01977	1.04359	0
AT1G09245	1	2986939	2987393	-	455	0	0	0	0	0	0
AT1G09250	1	2989378	2990357	+	980	180	649	0	23.4131	16.9391	0
AT1G09260	1	2993404	2993820	+	417	0	0	0	0	0	0
AT1G09270	1	2994369	2998222	+	2143	392	951	0	23.3172	11.3509	0
AT1G09280	1	2998100	3001315	-	1917	144	325	0	9.57529	4.33643	0
AT1G09290	1	3001517	3003762	-	1259	65	211	0	6.58111	4.28674	0
AT1G09300	1	3003495	3008213	+	1626	32	87	0	2.50866	1.36858	0
AT1G09310	1	3009055	3009880	+	826	8322	30681	0	1284.28	950.08	0
AT1G09320	1	3009941	3012363	-	2018	90	165	0	5.68503	2.09138	0
AT1G09330	1	3012762	3015091	-	990	178	431	0	22.919	11.1356	0
AT1G09340	1	3015328	3018234	+	1481	4578	13129	0	394.033	226.75	0
AT1G09350	1	3019819	3021441	+	1301	4	58	0	0.391917	1.14031	0
AT1G09360	1	3021802	3022368	+	567	0	0	0	0	0	0
AT1G09370	1	3024896	3025435	+	540	0	0	0	0	0	0
AT1G09380	1	3026135	3029549	-	1568	1	3	0	0.0812953	0.048938	0
AT1G09390	1	3031203	3033582	+	1341	117	279	0	11.1216	5.32165	0
AT1G09400	1	3033512	3035036	-	1182	16	42	0	1.7255	0.908871	0
AT1G09410	1	3035443	3037560	+	2118	14	27	0	0.842585	0.326068	0
AT1G09415	1	3037754	3038408	-	655	253	516	0	49.2369	20.1502	0
AT1G09420	1	3038462	3041873	-	2160	107	109	0	6.31454	1.29075	0
AT1G09421	1	3038631	3039326	+	546	54	52	0	12.607	2.43602	0
AT1G09430	1	3041996	3045402	+	1838	382	782	0	26.4929	10.8826	0
AT1G09440	1	3045513	3047893	-	1593	92	264	0	7.36179	4.23895	0
AT1G09450	1	3049024	3053112	+	2096	13	69	0	0.790613	0.842032	0
AT1G09460	1	3053901	3055360	+	1263	136	72	0	13.7261	1.45814	0
AT1G09470	1	3055231	3057443	-	1214	53	209	0	5.56505	4.4035	0
AT1G09480	1	3057975	3060661	+	1110	7	28	0	0.803872	0.645217	0
AT1G09483	1	3060992	3061729	-	339	1	1	0	0.376021	0.075452	0
AT1G09486	1	3062430	3063731	-	1302	16	30	0	1.56646	0.58936	0
AT1G09490	1	3064124	3065937	+	1139	252	765	0	28.2026	17.1794	0
AT1G09500	1	3066699	3068598	+	1150	250	175	0	27.7111	3.89234	0
AT1G09510	1	3069385	3070910	+	1078	0	3	0	0	0.0711825	0
AT1G09520	1	3070946	3072050	-	1105	159	391	0	18.342	9.05076	0
AT1G09530	1	3076582	3079539	+	1957	208	232	0	13.5483	3.03227	0
AT1G09540	1	3086159	3087912	+	1498	15	1	0	1.27641	0.0170749	0
AT1G09550	1	3089733	3092327	-	1240	0	0	0	0	0	0
AT1G09560	1	3093839	3094864	+	942	1710	1038	0	231.397	28.1849	0
AT1G09570	1	3095256	3100357	-	3829	958	1838	0	31.8927	12.2781	0
AT1G09575	1	3101671	3102925	-	1152	44	60	0	4.86869	1.3322	0
AT1G09580	1	3104588	3106290	+	921	47	159	0	6.50504	4.41579	0
AT1G09590	1	3106502	3107772	+	708	1197	3721	0	215.513	134.43	0
AT1G09600	1	3108617	3111318	+	2145	16	33	0	0.950833	0.393511	0
AT1G09610	1	3111694	3112873	+	1180	12	53	0	1.29632	1.14885	0
AT1G09620	1	3112778	3116699	-	3720	1960	3336	0	67.1622	22.9379	0
AT1G09625	1	3117137	3117567	-	431	0	0	0	0	0	0
AT1G09630	1	3118203	3119708	-	938	127	521	0	17.2589	14.2071	0
AT1G09640	1	3119878	3122526	+	1795	1876	4121	0	133.223	58.7231	0
AT1G09645	1	3122956	3124578	+	751	133	317	0	22.5748	10.7967	0
AT1G09650	1	3125807	3127284	+	1478	14	11	0	1.20744	0.190366	0
AT1G09660	1	3127771	3131094	-	1387	205	491	0	18.8404	9.05473	0
AT1G09665	1	3133095	3133674	+	498	0	0	0	0	0	0
AT1G09680	1	3134107	3135930	-	1824	28	51	0	1.95679	0.715181	0
AT1G09690	1	3136188	3137475	-	759	1982	6488	0	332.869	218.645	0
AT1G09700	1	3137767	3140353	-	1688	75	295	0	5.6637	4.47013	0
AT1G09710	1	3140868	3144370	+	2138	62	198	0	3.69654	2.3688	0
AT1G09720	1	3144438	3147303	-	2787	0	1	0	0	0.0091777	0
AT1G09730	1	3147667	3154380	-	3386	244	799	0	9.18575	6.03574	0
AT1G09740	1	3154532	3156275	+	843	103	110	0	15.5748	3.33761	0
AT1G09750	1	3157501	3159148	+	1578	901	4056	0	72.7829	65.7448	0
AT1G09760	1	3159125	3161692	-	1190	194	625	0	20.781	13.4339	0
AT1G09770	1	3161841	3165360	+	2934	1398	2169	0	60.7378	18.9091	0
AT1G09780	1	3165370	3167869	-	1911	1689	1982	0	112.663	26.5286	0
AT1G09790	1	3168482	3170819	-	1451	3	0	0	0.263551	0	0
AT1G09794	1	3172108	3173463	+	422	22	48	0	6.64541	2.90937	0
AT1G09795	1	3173534	3176910	+	1516	274	827	0	23.039	13.9533	0
AT1G09800	1	3176883	3180421	-	1442	24	118	0	2.12157	2.09309	0
AT1G09810	1	3180936	3184224	-	1775	123	312	0	8.83321	4.49601	0
AT1G09812	1	3187817	3188580	+	387	7	41	0	2.30568	2.70984	0
AT1G09815	1	3189369	3190242	+	658	88	443	0	17.0478	17.2206	0
AT1G09820	1	3190288	3192414	-	2127	87	162	0	5.21391	1.94813	0
AT1G09830	1	3192681	3195025	-	1790	322	1136	0	22.9306	16.2329	0
AT1G09840	1	3195824	3200291	-	1899	207	480	0	13.895	6.46527	0
AT1G09850	1	3201799	3204150	+	1638	240	441	0	18.6771	6.88645	0
AT1G09860	1	3204016	3205309	-	1294	9	48	0	0.886584	0.948806	0
AT1G09870	1	3205741	3208598	+	1694	83	280	0	6.24563	4.22781	0
AT1G09880	1	3208828	3211653	-	1896	0	7	0	0	0.0944344	0
AT1G09890	1	3214237	3217538	-	1899	13	30	0	0.87263	0.40408	0
AT1G09900	1	3218133	3219929	+	1797	303	616	0	21.4935	8.76806	0
AT1G09910	1	3220035	3224541	-	2234	99	215	0	5.6489	2.46165	0
AT1G09920	1	3224684	3227070	-	968	141	302	0	18.5676	7.97999	0
AT1G09930	1	3227490	3230043	-	2205	0	1	0	0	0.0116001	0
AT1G09932	1	3230450	3233109	-	1131	10	25	0	1.12707	0.56539	0
AT1G09935	1	3234060	3235530	-	696	0	0	0	0	0	0
AT1G09940	1	3236995	3239554	-	2114	259	305	0	15.6173	3.69033	0
AT1G09950	1	3240606	3241632	-	1027	0	10	0	0	0.249058	0
AT1G09960	1	3244213	3247200	+	1974	41	188	0	2.64758	2.43602	0
AT1G09970	1	3252240	3255693	+	3364	1999	2012	0	75.7475	15.2983	0
AT1G09980	1	3256245	3261614	-	3159	236	674	0	9.52301	5.45734	0
AT1G09995	1	3262265	3263612	-	724	24	91	0	4.22556	3.21494	0
AT1G10000	1	3263877	3264788	-	912	6	23	0	0.838625	0.645065	0
AT1G10010	1	3265976	3268726	+	1428	0	0	0	0	0	0
AT1G10020	1	3269604	3271987	-	1976	574	1086	0	37.0285	14.0577	0
AT1G10030	1	3273825	3275837	+	743	58	206	0	9.95064	7.09168	0
AT1G10040	1	3275891	3278697	-	1689	11	46	0	0.830185	0.696625	0
AT1G10050	1	3279270	3283482	+	3230	81	341	0	3.19664	2.70037	0
AT1G10060	1	3284239	3287107	+	1590	78	67	0	6.2533	1.07783	0
AT1G10070	1	3288087	3290471	+	1642	183	71	0	14.2066	1.106	0
AT1G10090	1	3290311	3296198	-	2910	178	377	0	7.7972	3.31374	0
AT1G10095	1	3297324	3300443	-	1507	18	75	0	1.52255	1.27297	0
AT1G10100	1	3300697	3301489	-	489	0	0	0	0	0	0
AT1G10110	1	3302742	3304092	+	1351	7	22	0	0.660472	0.416522	0
AT1G10120	1	3304039	3306824	-	2130	112	344	0	6.7027	4.13095	0
AT1G10130	1	3310930	3322213	+	3478	117	325	0	4.28813	2.39015	0
AT1G10140	1	3322802	3323548	-	747	119	55	0	20.3066	1.88327	0
AT1G10150	1	3325824	3327614	+	1791	361	653	0	25.6935	9.32585	0
AT1G10155	1	3327637	3328448	-	555	6	38	0	1.37807	1.7513	0
AT1G10160	1	3328971	3333470	+	4500	117	398	0	3.31425	2.26225	0
AT1G10170	1	3333595	3337491	-	3897	760	1298	0	24.8596	8.51952	0
AT1G10180	1	3338303	3341608	-	2502	189	573	0	9.62911	5.85785	0
AT1G10190	1	3343686	3345632	-	1311	0	0	0	0	0	0
AT1G10200	1	3346390	3347885	-	982	251	720	0	32.5817	18.7539	0
AT1G10210	1	3349219	3351180	+	1631	66	257	0	5.15824	4.03042	0
AT1G10220	1	3352159	3354856	+	804	4	1	0	0.634184	0.0318137	0
AT1G10230	1	3355571	3356359	+	789	84	342	0	13.5711	11.0871	0
AT1G10240	1	3356680	3359838	-	2295	108	412	0	5.99864	4.59182	0
AT1G10250	1	3360087	3360508	-	330	0	0	0	0	0	0
AT1G10260	1	3360526	3361247	-	722	0	0	0	0	0	0
AT1G10270	1	3363504	3366488	+	2985	191	411	0	8.15644	3.52183	0
AT1G10280	1	3366493	3369095	-	1897	50	152	0	3.35981	2.0495	0
AT1G10290	1	3370558	3377463	+	3304	398	1049	0	15.3552	8.12094	0
AT1G10300	1	3378142	3380226	+	2064	9	0	0	0.555833	0	0
AT1G10310	1	3381601	3383914	-	901	145	391	0	20.5142	11.1	0
AT1G10320	1	3384164	3388373	-	2274	160	510	0	8.96894	5.73654	0
AT1G10330	1	3388747	3390150	+	1404	19	55	0	1.72504	1.002	0
AT1G10340	1	3390322	3392571	-	1980	35	50	0	2.25328	0.645915	0
AT1G10350	1	3393407	3395055	-	1433	124	358	0	11.0303	6.3901	0
AT1G10360	1	3395558	3396849	-	907	403	1489	0	56.6382	41.9912	0
AT1G10370	1	3397081	3398358	-	962	722	2580	0	95.6696	68.5986	0
AT1G10380	1	3400606	3402324	+	1232	103	296	0	10.6571	6.14542	0
AT1G10385	1	3403224	3405856	+	2265	0	2	0	0	0.0225856	0
AT1G10390	1	3407024	3412843	-	3776	924	2515	0	31.1926	17.0364	0
AT1G10400	1	3414852	3416358	-	1421	9	0	0	0.807347	0	0
AT1G10410	1	3416680	3419639	-	1995	293	355	0	18.7213	4.55152	0
AT1G10417	1	3424186	3427457	-	1641	5	17	0	0.388394	0.264979	0
AT1G10419	1	3428031	3428425	+	395	0	0	0	0	0	0
AT1G10430	1	3428478	3430633	-	1344	169	407	0	16.0287	7.74579	0
AT1G10440	1	3431185	3431256	-	72	0	0	0	0	0	0
AT1G10450	1	3431780	3438370	+	4024	216	485	0	6.84238	3.08286	0
AT1G10455	1	3438555	3439013	+	459	0	3	0	0	0.167178	0
AT1G10460	1	3439322	3440320	-	999	3	75	0	0.382796	1.92029	0
AT1G10470	1	3442327	3443957	-	1275	338	2388	0	33.7923	47.9065	0
AT1G10480	1	3449691	3451226	+	1536	8	17	0	0.663912	0.283092	0
AT1G10490	1	3453228	3460620	+	3843	353	1039	0	11.7089	6.91538	0
AT1G10500	1	3460000	3461485	-	848	644	1500	0	96.8059	45.2445	0
AT1G10510	1	3461635	3465786	+	2150	215	435	0	12.7471	5.17513	0
AT1G10520	1	3465964	3469248	+	1590	7	18	0	0.561193	0.289565	0
AT1G10522	1	3469580	3471488	+	980	371	827	0	48.2569	21.5849	0
AT1G10530	1	3471456	3472672	-	996	10	68	0	1.27983	1.74631	0
AT1G10538	1	3474515	3474765	+	251	0	0	0	0	0	0
AT1G10540	1	3474864	3477927	-	1951	2	8	0	0.130673	0.104883	0
AT1G10550	1	3479153	3480988	-	1068	14	5	0	1.67097	0.119748	0
AT1G10560	1	3484580	3486965	+	2386	22	27	0	1.17534	0.289444	0
AT1G10570	1	3487584	3491277	+	1936	110	234	0	7.24267	3.09158	0
AT1G10580	1	3491281	3493737	-	2073	480	897	0	29.5157	11.0679	0
AT1G10585	1	3493940	3495144	-	761	56	67	0	9.38026	2.25196	0
AT1G10586	1	3496928	3499439	-	771	0	0	0	0	0	0
AT1G10588	1	3501145	3501904	+	596	0	0	0	0	0	0
AT1G10590	1	3502004	3503457	-	837	447	1425	0	68.076	43.5472	0
AT1G10600	1	3503704	3505502	+	1025	143	263	0	17.7838	6.563	0
AT1G10610	1	3506186	3509006	+	1857	55	338	0	3.7754	4.6556	0
AT1G10620	1	3509001	3511975	-	2157	0	1	0	0	0.0118582	0
AT1G10630	1	3512795	3514729	-	1043	126	417	0	15.3992	10.2264	0
AT1G10640	1	3515365	3517888	-	1793	92	657	0	6.54062	9.37251	0
AT1G10650	1	3524018	3526346	-	1519	286	742	0	24.0005	12.4944	0
AT1G10652	1	3527709	3527831	+	123	0	0	0	0	0	0
AT1G10657	1	3530467	3531842	+	862	51	148	0	7.54179	4.39162	0
AT1G10660	1	3532424	3535131	+	1570	320	561	0	25.9814	9.13974	0
AT1G10670	1	3535383	3538439	+	1660	848	2050	0	65.1178	31.5876	0
AT1G10680	1	3538470	3543782	-	3684	0	1	0	0	0.00694306	0
AT1G10682	1	3544991	3545471	-	481	529	489	0	140.192	26.0037	0
AT1G10690	1	3549992	3550632	-	641	28	59	0	5.56816	2.35432	0
AT1G10700	1	3554104	3556503	+	1518	175	483	0	14.6953	8.13853	0
AT1G10705	1	3557114	3557457	+	242	0	0	0	0	0	0
AT1G10710	1	3558358	3561634	+	1437	2	4	0	0.177413	0.071199	0
AT1G10717	1	3562180	3562554	+	273	0	1	0	0	0.0936932	0
AT1G10720	1	3562952	3564759	+	1615	168	580	0	13.2601	9.18599	0
AT1G10730	1	3565463	3567779	+	1287	32	75	0	3.16944	1.49057	0
AT1G10740	1	3567905	3570838	-	1890	524	745	0	35.3412	10.0824	0
AT1G10745	1	3572710	3573066	+	249	0	0	0	0	0	0
AT1G10747	1	3574312	3574830	+	446	0	3	0	0	0.172051	0
AT1G10750	1	3574807	3578474	-	1747	24	68	0	1.75118	0.995604	0
AT1G10760	1	3581034	3590928	-	4670	988	1038	0	26.9682	5.68527	0
AT1G10770	1	3591633	3592411	-	779	0	9	0	0	0.295512	0
AT1G10780	1	3592746	3595077	-	1470	35	194	0	3.03503	3.37563	0
AT1G10790	1	3596360	3597847	+	1011	2	10	0	0.252168	0.252999	0
AT1G10800	1	3598158	3598591	-	434	4	7	0	1.17485	0.412552	0
AT1G10810	1	3599271	3600877	+	1253	7	23	0	0.712129	0.469513	0
AT1G10820	1	3600910	3605076	-	1547	109	275	0	8.98148	4.54688	0
AT1G10830	1	3605576	3607493	-	1308	320	610	0	31.1856	11.9287	0
AT1G10840	1	3607631	3610520	-	1489	358	818	0	30.6478	14.0517	0
AT1G10850	1	3611747	3614613	+	2743	365	947	0	16.9621	8.83069	0
AT1G10865	1	3614513	3616159	-	538	63	93	0	14.9269	4.42152	0
AT1G10870	1	3616610	3623758	-	2769	147	474	0	6.76715	4.37851	0
AT1G10880	1	3624035	3627082	-	2017	0	0	0	0	0	0
AT1G10890	1	3627726	3630765	+	1254	409	895	0	41.5755	18.2556	0
AT1G10900	1	3632234	3637141	-	2644	555	1364	0	26.7574	13.1954	0
AT1G10910	1	3639878	3644162	+	2213	345	770	0	19.8724	8.89979	0
AT1G10920	1	3644420	3647768	-	2847	179	425	0	8.01451	3.81832	0
AT1G10930	1	3647894	3655590	-	3916	138	302	0	4.49209	1.97258	0
AT1G10940	1	3655777	3658608	-	1773	438	1236	0	31.4903	17.8312	0
AT1G10950	1	3659209	3663984	+	2245	651	1726	0	36.9638	19.6651	0
AT1G10960	1	3664386	3665039	+	654	7208	11699	0	1404.91	457.553	0
AT1G10970	1	3665087	3667139	-	1547	31	164	0	2.55437	2.71159	0
AT1G10980	1	3667248	3669902	-	1915	0	37	0	0	0.494201	0
AT1G10990	1	3670278	3671187	-	832	40	22	0	6.12842	0.676348	0
AT1G11000	1	3671756	3675979	-	1971	39	71	0	2.52226	0.921388	0
AT1G11010	1	3676607	3676644	+	38	0	0	0	0	0	0
AT1G11020	1	3676691	3678524	+	1417	130	420	0	11.6946	7.58141	0
AT1G11030	1	3678775	3678848	-	74	0	0	0	0	0	0
AT1G11040	1	3679225	3680924	-	1317	0	0	0	0	0	0
AT1G11050	1	3681888	3684169	+	2282	162	252	0	9.04922	2.82459	0
AT1G11055	1	3683919	3684095	-	177	8	12	0	5.7614	1.73412	0
AT1G11060	1	3684568	3689847	+	3103	116	302	0	4.76527	2.48941	0
AT1G11070	1	3690212	3693648	-	2486	6	12	0	0.307653	0.123467	0
AT1G11080	1	3694672	3698013	-	1943	19	139	0	1.2465	1.82984	0
AT1G11090	1	3702608	3703779	+	1172	115	435	0	12.5078	9.49363	0
AT1G11100	1	3703672	3709302	-	3924	31	67	0	1.00703	0.436733	0
AT1G11110	1	3710208	3712503	+	1297	0	2	0	0	0.0394422	0
AT1G11112	1	3712999	3713735	-	737	9	29	0	1.55663	1.00647	0
AT1G11120	1	3715184	3717320	+	609	19	37	0	3.97693	1.55401	0
AT1G11125	1	3718783	3719711	+	929	4	30	0	0.548853	0.825993	0
AT1G11130	1	3722857	3727450	+	2857	161	392	0	7.18335	3.50951	0
AT1G11145	1	3727532	3728166	-	489	0	0	0	0	0	0
AT1G11150	1	3728971	3731624	+	2654	69	150	0	3.31406	1.44564	0
AT1G11160	1	3733139	3739842	+	3812	20	73	0	0.668788	0.489825	0
AT1G11170	1	3740765	3744675	+	1763	30	10	0	2.16911	0.145084	0
AT1G11175	1	3744858	3745655	+	798	82	174	0	13.0985	5.57721	0
AT1G11180	1	3745774	3748521	+	1145	30	51	0	3.33985	1.13929	0
AT1G11185	1	3749510	3750035	+	526	11	19	0	2.66574	0.923929	0
AT1G11190	1	3750066	3752780	-	1274	2	19	0	0.200112	0.381465	0
AT1G11200	1	3753365	3755641	+	1153	119	273	0	13.1562	6.05625	0
AT1G11210	1	3755677	3756998	-	1213	39	0	0	4.09841	0	0
AT1G11220	1	3759862	3761165	-	1093	24	66	0	2.799	1.54452	0
AT1G11230	1	3763268	3764483	-	1096	0	0	0	0	0	0
AT1G11240	1	3766754	3768294	-	867	169	398	0	24.8473	11.7418	0
AT1G11250	1	3768724	3769706	+	897	1	3	0	0.142108	0.0855459	0
AT1G11260	1	3777328	3780337	+	1905	1740	922	0	116.43	12.3796	0
AT1G11265	1	3781235	3785293	+	4059	0	3	0	0	0.0189048	0
AT1G11270	1	3780429	3786990	-	1361	45	78	0	4.21469	1.46591	0
AT1G11280	1	3787334	3790876	-	2699	263	713	0	12.4212	6.75705	0
AT1G11290	1	3791454	3793883	-	2430	127	183	0	6.66207	1.92626	0
AT1G11300	1	3794238	3800719	+	5104	89	448	0	2.22275	2.24511	0
AT1G11310	1	3800738	3804185	-	2198	701	1324	0	40.6539	15.4075	0
AT1G11320	1	3807128	3808875	+	1535	50	125	0	4.15215	2.08292	0
AT1G11330	1	3810093	3813607	+	2865	223	1181	0	9.92183	10.5438	0
AT1G11340	1	3814116	3817420	-	2706	50	66	0	2.35534	0.623859	0
AT1G11350	1	3817591	3820805	-	2680	293	824	0	13.9362	7.86435	0
AT1G11360	1	3821443	3823088	-	1278	259	591	0	25.8333	11.8284	0
AT1G11362	1	3824510	3825196	-	687	3	0	0	0.556642	0	0
AT1G11370	1	3828098	3830945	-	867	0	0	0	0	0	0
AT1G11380	1	3832623	3834191	+	1107	170	140	0	19.5755	3.23483	0
AT1G11390	1	3834459	3837629	-	2502	189	372	0	9.62911	3.803	0
AT1G11400	1	3837821	3840207	+	1044	163	263	0	19.9021	6.44356	0
AT1G11410	1	3841286	3844432	+	2686	210	796	0	9.96609	7.58015	0
AT1G11420	1	3844581	3846872	-	1815	32	138	0	2.24742	1.94479	0
AT1G11430	1	3847243	3849162	+	953	747	2473	0	99.917	66.3746	0
AT1G11440	1	3849360	3850662	+	1303	111	678	0	10.859	13.3093	0
AT1G11450	1	3853243	3855385	+	1433	51	141	0	4.53665	2.51677	0
AT1G11460	1	3857005	3859268	+	1014	4	3	0	0.502844	0.0756753	0
AT1G11470	1	3859662	3860604	-	747	0	0	0	0	0	0
AT1G11475	1	3862399	3864030	+	562	46	214	0	10.4336	9.73976	0
AT1G11480	1	3864153	3866969	-	2171	601	928	0	35.2879	10.9335	0
AT1G11482	1	3867405	3868870	-	1123	2	4	0	0.227019	0.0911068	0
AT1G11490	1	3868884	3870065	-	1098	1	13	0	0.116094	0.302839	0
AT1G11500	1	3870833	3871570	+	555	1	9	0	0.229678	0.414782	0
AT1G11510	1	3871778	3872836	-	1059	0	0	0	0	0	0
AT1G11520	1	3873029	3873619	+	591	0	0	0	0	0	0
AT1G11530	1	3874437	3875484	+	611	123	110	0	25.6611	4.60492	0
AT1G11540	1	3875442	3877155	-	1320	15	4	0	1.44853	0.0775098	0
AT1G11545	1	3878550	3880361	-	1132	139	279	0	15.6524	6.30418	0
AT1G11550	1	3881529	3881608	+	80	0	0	0	0	0	0
AT1G11560	1	3881788	3882819	+	1032	0	1	0	0	0.0247851	0
AT1G11570	1	3883280	3883956	+	530	13	18	0	3.12665	0.868695	0
AT1G11572	1	3884356	3884952	+	597	1	0	0	0.213519	0	0
AT1G11580	1	3888690	3890811	+	1876	600	2849	0	40.769	38.8446	0
AT1G11590	1	3892580	3894677	+	1686	0	3	0	0	0.0455129	0
AT1G11592	1	3895179	3896934	-	1073	41	94	0	4.87075	2.24078	0
AT1G11593	1	3898002	3898609	+	608	0	0	0	0	0	0
AT1G11595	1	3898631	3899699	+	1069	0	0	0	0	0	0
AT1G11600	1	3902012	3903782	+	1771	77	361	0	5.54222	5.21386	0
AT1G11608	1	3905579	3906818	+	1240	0	0	0	0	0	0
AT1G11610	1	3906862	3909338	-	1494	0	0	0	0	0	0
AT1G11620	1	3910833	3911924	+	1092	0	0	0	0	0	0
AT1G11630	1	3912902	3914407	-	1506	120	316	0	10.1571	5.36701	0
AT1G11640	1	3914629	3914700	-	72	0	0	0	0	0	0
AT1G11650	1	3914774	3918176	+	1575	2111	3536	0	170.852	57.4252	0
AT1G11655	1	3919272	3919774	+	503	2	0	0	0.506843	0	0
AT1G11660	1	3920543	3924555	+	2617	306	582	0	14.9049	5.6884	0
AT1G11670	1	3928162	3931576	-	1964	125	157	0	8.11298	2.0447	0
AT1G11680	1	3938501	3940754	+	1832	1001	2266	0	69.6499	31.6377	0
AT1G11684	1	3941103	3941300	-	198	0	0	0	0	0	0
AT1G11690	1	3941469	3942212	+	744	0	1	0	0	0.0343794	0
AT1G11700	1	3945737	3946613	+	877	77	682	0	11.1919	19.8909	0
AT1G11710	1	3948714	3951359	+	2646	47	131	0	2.26423	1.26635	0
AT1G11720	1	3951553	3957044	+	3609	652	1387	0	23.0289	9.83015	0
AT1G11730	1	3957473	3960113	+	1155	14	62	0	1.5451	1.37303	0
AT1G11735	1	3961348	3961464	-	117	0	13	0	0	2.84203	0
AT1G11740	1	3963054	3966824	-	2198	12	9	0	0.695929	0.104733	0
AT1G11750	1	3967476	3969877	+	1268	267	625	0	26.8413	12.6076	0
AT1G11755	1	3969681	3971840	-	1331	81	210	0	7.75744	4.03563	0
AT1G11760	1	3972032	3973286	-	847	69	138	0	10.3843	4.16741	0
AT1G11765	1	3973875	3974509	+	635	0	2	0	0	0.0805614	0
AT1G11770	1	3975679	3977379	+	1701	2	3	0	0.149878	0.0451115	0
AT1G11780	1	3976839	3979195	-	1831	93	220	0	6.4745	3.0733	0
AT1G11785	1	3979862	3980956	-	481	0	14	0	0	0.744481	0
AT1G11790	1	3981248	3985215	+	1660	211	414	0	16.2026	6.37915	0
AT1G11800	1	3985225	3987290	-	1648	62	111	0	4.79564	1.72281	0
AT1G11803	1	3987755	3988030	-	276	0	0	0	0	0	0
AT1G11806	1	3988346	3989398	+	1053	0	0	0	0	0	0
AT1G11810	1	3989763	3991066	+	1304	7	80	0	0.684277	1.56922	0
AT1G11820	1	3991027	3993598	-	1572	822	2272	0	66.6547	36.968	0
AT1G11840	1	3995169	3997907	+	1296	734	7856	0	72.1943	155.048	0
AT1G11850	1	3999199	3999876	+	582	199	866	0	43.5855	38.0597	0
AT1G11860	1	4001113	4003442	+	1600	11453	25598	0	912.454	409.22	0
AT1G11870	1	4003846	4006739	+	1770	302	600	0	21.7493	8.67059	0
AT1G11880	1	4007705	4010433	-	1780	47	156	0	3.36581	2.24169	0
AT1G11890	1	4010779	4013125	+	1094	196	401	0	22.8376	9.37557	0
AT1G11900	1	4013121	4014681	-	1200	29	107	0	3.08055	2.28073	0
AT1G11905	1	4014847	4016540	+	1095	78	277	0	9.08013	6.47048	0
AT1G11910	1	4016784	4020983	-	1970	1763	5179	0	114.077	67.2435	0
AT1G11915	1	4021825	4023292	+	1203	6	14	0	0.635766	0.297669	0
AT1G11920	1	4023667	4025097	-	1155	5	0	0	0.551823	0	0
AT1G11925	1	4025930	4026732	-	803	0	1	0	0	0.0318533	0
AT1G11930	1	4028692	4030584	+	1102	185	753	0	21.3994	17.4777	0
AT1G11940	1	4031574	4034078	-	1478	26	115	0	2.24239	1.99019	0
AT1G11950	1	4034587	4038758	-	2955	71	105	0	3.06276	0.908871	0
AT1G11960	1	4039711	4043880	-	2660	97	148	0	4.64838	1.42315	0
AT1G11970	1	4044370	4044669	+	300	0	1	0	0	0.0852608	0
AT1G11980	1	4045619	4045855	+	237	0	1	0	0	0.107925	0
AT1G11990	1	4046246	4049060	-	1773	3	23	0	0.215687	0.33181	0
AT1G12000	1	4049896	4053835	-	2072	282	675	0	17.3489	8.33268	0
AT1G12010	1	4056207	4057933	+	1293	130	32	0	12.8161	0.633027	0
AT1G12013	1	4058287	4058416	+	130	0	3	0	0	0.590267	0
AT1G12015	1	4058487	4058576	+	90	0	0	0	0	0	0
AT1G12020	1	4062462	4063337	-	876	141	390	0	20.5176	11.3876	0
AT1G12030	1	4064667	4066341	-	994	100	95	0	12.8241	2.4446	0
AT1G12040	1	4070124	4072567	+	2444	81	0	0	4.2247	0	0
AT1G12050	1	4072752	4076207	+	1675	164	233	0	12.4807	3.55805	0
AT1G12060	1	4076334	4076981	+	648	42	208	0	8.26201	8.2103	0
AT1G12064	1	4077498	4078095	-	598	0	1	0	0	0.042773	0
AT1G12070	1	4078913	4080106	-	672	22	2	0	4.17316	0.0761257	0
AT1G12080	1	4084162	4085045	+	590	258	288	0	55.7416	12.4856	0
AT1G12090	1	4089847	4090725	-	879	4743	14059	0	687.822	409.106	0
AT1G12100	1	4095246	4095845	+	399	13	19	0	4.15319	1.21801	0
AT1G12110	1	4105233	4109545	+	2136	436	2542	0	26.0194	30.44	0
AT1G12120	1	4114771	4117594	-	1955	814	1030	0	53.0749	13.476	0
AT1G12130	1	4118594	4120871	+	1413	3	23	0	0.270639	0.416348	0
AT1G12140	1	4121369	4124595	+	2146	284	957	0	16.8694	11.4065	0
AT1G12150	1	4123530	4125648	-	1759	18	40	0	1.30442	0.581654	0
AT1G12160	1	4126066	4128310	+	1629	23	44	0	1.79978	0.690879	0
AT1G12170	1	4128607	4129701	-	1095	0	0	0	0	0	0
AT1G12180	1	4130421	4131137	+	613	0	0	0	0	0	0
AT1G12190	1	4132967	4134094	-	1128	0	0	0	0	0	0
AT1G12200	1	4137533	4140028	+	1685	88	139	0	6.65724	2.11001	0
AT1G12210	1	4140948	4143605	+	2658	50	80	0	2.39788	0.769849	0
AT1G12211	1	4143866	4144114	-	249	0	0	0	0	0	0
AT1G12220	1	4144572	4147911	+	2883	113	359	0	4.99626	3.18508	0
AT1G12230	1	4147962	4151056	+	1552	374	876	0	30.7179	14.4372	0
AT1G12240	1	4153652	4157644	+	2229	1106	4073	0	63.2494	46.7385	0
AT1G12244	1	4157654	4159046	+	983	145	217	0	18.803	5.64647	0
AT1G12250	1	4159265	4161455	+	1051	411	848	0	49.8483	20.6378	0
AT1G12260	1	4162832	4165852	-	1871	22	34	0	1.49886	0.46481	0
AT1G12270	1	4172075	4174775	+	1949	539	873	0	35.2524	11.4571	0
AT1G12280	1	4174875	4177559	-	2685	120	528	0	5.69703	5.02991	0
AT1G12290	1	4178359	4182593	-	2889	45	225	0	1.98553	1.99207	0
AT1G12294	1	4182132	4182299	-	168	0	0	0	0	0	0
AT1G12300	1	4183066	4186124	-	3059	56	130	0	2.33357	1.08701	0
AT1G12310	1	4187165	4188056	-	892	433	1513	0	61.8778	43.3855	0
AT1G12320	1	4189355	4190342	+	841	41	197	0	6.2144	5.99157	0
AT1G12330	1	4194658	4196749	+	1655	185	692	0	14.249	10.6949	0
AT1G12340	1	4197396	4198310	+	668	0	3	0	0	0.114872	0
AT1G12350	1	4198413	4200802	+	1279	91	285	0	9.06948	5.69961	0
AT1G12360	1	4200876	4206404	+	2557	180	305	0	8.97333	3.05098	0
AT1G12370	1	4206374	4208951	-	1667	79	163	0	6.04092	2.50105	0
AT1G12380	1	4214262	4217132	-	2871	77	703	0	3.41876	6.26315	0
AT1G12390	1	4220100	4221774	+	954	73	188	0	9.75408	5.04058	0
AT1G12400	1	4221863	4222837	+	607	37	116	0	7.77007	4.8881	0
AT1G12410	1	4223030	4225124	+	1079	284	699	0	33.5512	16.5701	0
AT1G12411	1	4225321	4225482	-	162	0	0	0	0	0	0
AT1G12420	1	4226362	4229138	-	1858	69	245	0	4.73386	3.3728	0
AT1G12423	1	4231027	4231146	-	120	0	0	0	0	0	0
AT1G12430	1	4233873	4238764	-	3216	194	636	0	7.68949	5.05838	0
AT1G12440	1	4241592	4243008	-	969	906	1574	0	119.183	41.5481	0
AT1G12450	1	4244308	4245993	+	1285	57	112	0	5.65436	2.22939	0
AT1G12451	1	4246109	4246291	-	183	0	0	0	0	0	0
AT1G12460	1	4247249	4250630	+	3289	223	681	0	8.64276	5.29607	0
AT1G12470	1	4251032	4257392	+	3236	215	476	0	8.46918	3.76244	0
AT1G12480	1	4257268	4259300	-	1881	49	177	0	3.32062	2.40688	0
AT1G12490	1	4260783	4261869	+	1059	1	2	0	0.120369	0.0483064	0
AT1G12500	1	4263150	4265044	-	1565	632	1443	0	51.4771	23.5843	0
AT1G12510	1	4266988	4267061	-	74	0	0	0	0	0	0
AT1G12520	1	4267106	4268926	-	1160	360	851	0	39.56	18.7647	0
AT1G12530	1	4268986	4270787	-	734	85	239	0	14.7616	8.32861	0
AT1G12540	1	4272960	4274206	+	1000	0	0	0	0	0	0
AT1G12550	1	4274594	4275981	+	1177	61	167	0	6.6064	3.6292	0
AT1G12560	1	4276519	4277899	+	1033	45	0	0	5.55295	0	0
AT1G12570	1	4277993	4280862	-	2027	26	373	0	1.63505	4.7068	0
AT1G12580	1	4282899	4285829	+	1972	508	836	0	32.8374	10.8435	0
AT1G12590	1	4285887	4285958	-	72	0	0	0	0	0	0
AT1G12600	1	4286204	4288878	-	1279	3	13	0	0.298994	0.259982	0
AT1G12610	1	4289944	4291017	-	1074	0	0	0	0	0	0
AT1G12620	1	4294594	4297084	-	2407	72	202	0	3.81301	2.14657	0
AT1G12630	1	4298889	4299475	+	587	2	12	0	0.434314	0.522894	0
AT1G12640	1	4303312	4305798	-	1795	209	410	0	14.842	5.84238	0
AT1G12650	1	4305933	4308005	+	1203	52	197	0	5.50997	4.18862	0
AT1G12660	1	4308943	4309583	+	414	0	0	0	0	0	0
AT1G12663	1	4310969	4311457	+	348	0	1	0	0	0.0735007	0
AT1G12665	1	4312331	4312935	+	519	0	0	0	0	0	0
AT1G12667	1	4313858	4314204	+	347	0	0	0	0	0	0
AT1G12669	1	4315466	4315987	+	391	0	0	0	0	0	0
AT1G12670	1	4316701	4317005	+	305	1	0	0	0.417938	0	0
AT1G12672	1	4318309	4319090	+	396	1	41	0	0.321897	2.64825	0
AT1G12680	1	4319886	4322945	-	1933	217	529	0	14.31	6.99994	0
AT1G12700	1	4323556	4326333	-	2480	53	157	0	2.72418	1.61927	0
AT1G12710	1	4326739	4328481	-	1274	91	205	0	9.10508	4.11581	0
AT1G12720	1	4331062	4333220	+	2159	0	0	0	0	0	0
AT1G12725	1	4333383	4334033	-	507	0	0	0	0	0	0
AT1G12730	1	4334615	4337844	+	1720	35	68	0	2.59389	1.01123	0
AT1G12740	1	4342282	4344857	+	1887	72	3	0	4.86376	0.0406649	0
AT1G12750	1	4344985	4348328	-	1354	108	664	0	10.1676	12.5435	0
AT1G12760	1	4348498	4350867	+	1812	441	976	0	31.0236	13.7772	0
AT1G12770	1	4351064	4353685	+	2069	1059	1628	0	65.245	20.1263	0
AT1G12775	1	4353906	4355929	+	2024	34	105	0	2.14131	1.32693	0
AT1G12780	1	4355926	4358328	-	1462	488	262	0	42.5485	4.58379	0
AT1G12790	1	4359151	4361272	-	1172	9	33	0	0.978873	0.720206	0
AT1G12800	1	4361551	4365331	-	2673	2377	4456	0	113.355	42.64	0
AT1G12805	1	4366597	4367119	+	523	7	18	0	1.70611	0.880322	0
AT1G12810	1	4367256	4368822	+	768	129	348	0	21.4112	11.5901	0
AT1G12820	1	4368760	4371293	-	2229	474	1720	0	27.1069	19.7374	0
AT1G12830	1	4374250	4375170	-	921	182	468	0	25.1897	12.9974	0
AT1G12840	1	4375515	4378514	+	1491	498	1404	0	42.5759	24.0857	0
AT1G12845	1	4378939	4379516	-	578	26	132	0	5.73399	5.8414	0
AT1G12850	1	4379707	4381612	-	1568	307	1060	0	24.9577	17.2914	0
AT1G12855	1	4382160	4383611	+	1452	0	2	0	0	0.0352317	0
AT1G12860	1	4384353	4386610	+	1976	382	1069	0	24.6427	13.8376	0
AT1G12870	1	4387129	4389110	-	1251	0	0	0	0	0	0
AT1G12880	1	4389751	4391151	+	1002	19	250	0	2.41712	6.3818	0
AT1G12890	1	4391734	4392393	+	660	0	16	0	0	0.620079	0
AT1G12900	1	4392450	4394400	-	1501	13011	46634	0	1104.95	794.681	0
AT1G12910	1	4394897	4396291	-	1395	306	579	0	27.9614	10.6163	0
AT1G12920	1	4396348	4398193	-	1656	1107	2113	0	85.2116	32.637	0
AT1G12930	1	4398375	4405605	-	3341	94	334	0	3.58644	2.55706	0
AT1G12935	1	4406318	4406746	-	429	0	0	0	0	0	0
AT1G12938	1	4412887	4413057	+	171	0	0	0	0	0	0
AT1G12940	1	4416405	4418590	+	1762	0	1	0	0	0.0145166	0
AT1G12950	1	4419770	4422638	+	1824	19	6	0	1.32782	0.0841389	0
AT1G12960	1	4422707	4423155	-	315	0	0	0	0	0	0
AT1G12970	1	4423640	4425789	+	1639	85	194	0	6.61076	3.02756	0
AT1G12980	1	4429718	4430965	+	1248	1	9	0	0.10214	0.184458	0
AT1G12990	1	4433640	4436075	+	2035	152	663	0	9.52118	8.33335	0
AT1G13000	1	4436105	4439476	-	1901	54	95	0	3.62096	1.27824	0
AT1G13010	1	4440214	4440286	+	73	0	0	0	0	0	0
AT1G13020	1	4440544	4443684	-	2197	445	1102	0	25.8191	12.8299	0
AT1G13030	1	4444043	4447406	-	2196	74	244	0	4.29547	2.84203	0
AT1G13040	1	4447647	4449200	+	1554	25	72	0	2.05069	1.18509	0
AT1G13050	1	4450238	4451742	+	1361	31	112	0	2.90346	2.1049	0
AT1G13060	1	4452212	4454876	+	1147	245	675	0	27.2279	15.0526	0
AT1G13070	1	4455477	4457099	+	1623	0	1	0	0	0.0157599	0
AT1G13080	1	4459166	4460940	+	1667	455	1739	0	34.7926	26.683	0
AT1G13090	1	4461806	4463543	+	1656	339	2091	0	26.0946	32.2972	0
AT1G13100	1	4463924	4465538	+	1532	131	175	0	10.8999	2.9218	0
AT1G13110	1	4467220	4469033	+	1743	689	1804	0	50.3887	26.4734	0
AT1G13120	1	4469181	4473213	-	2427	134	368	0	7.03796	3.87837	0
AT1G13130	1	4474720	4477941	+	1786	1	17	0	0.0713724	0.243466	0
AT1G13140	1	4478491	4480327	-	1835	11	57	0	0.764132	0.794528	0
AT1G13145	1	4480860	4481334	+	475	24	101	0	6.44064	5.43874	0
AT1G13150	1	4481875	4483696	-	1822	4	59	0	0.279849	0.828274	0
AT1G13160	1	4484584	4488577	+	2654	303	607	0	14.553	5.85003	0
AT1G13170	1	4488533	4492587	-	2955	248	725	0	10.6981	6.27554	0
AT1G13180	1	4495028	4498469	+	1915	49	126	0	3.26166	1.68295	0
AT1G13190	1	4498881	4501613	+	2179	480	1125	0	28.0799	13.2058	0
AT1G13195	1	4501581	4503591	-	1224	37	137	0	3.85329	2.86292	0
AT1G13200	1	4507221	4508528	-	1308	0	0	0	0	0	0
AT1G13210	1	4508963	4513938	-	4065	248	557	0	7.77683	3.50482	0
AT1G13220	1	4515606	4520284	+	1349	368	908	0	34.7734	17.2165	0
AT1G13230	1	4520631	4522544	+	1428	2	1	0	0.178531	0.0179119	0
AT1G13240	1	4522709	4522782	-	74	0	0	0	0	0	0
AT1G13245	1	4525486	4526064	-	579	931	889	0	204.966	39.273	0
AT1G13250	1	4528623	4530063	-	1441	118	670	0	10.4383	11.8927	0
AT1G13260	1	4542168	4543742	+	1575	772	433	0	62.4811	7.03199	0
AT1G13270	1	4544953	4547312	+	1313	359	276	0	34.8531	5.37669	0
AT1G13280	1	4547454	4548875	+	1258	150	1286	0	15.1993	26.1475	0
AT1G13290	1	4550153	4551620	-	1215	0	0	0	0	0	0
AT1G13300	1	4556892	4558708	+	1237	88	9	0	9.06827	0.186099	0
AT1G13310	1	4561068	4563061	-	1406	2	2	0	0.181324	0.0363844	0
AT1G13320	1	4563471	4567807	-	2070	307	656	0	18.9051	8.10595	0
AT1G13330	1	4567935	4570598	+	1020	16	24	0	1.99955	0.601841	0
AT1G13340	1	4569448	4571118	-	1479	29	149	0	2.49943	2.57685	0
AT1G13350	1	4572419	4576632	-	2454	351	934	0	18.2324	9.73516	0
AT1G13360	1	4576873	4577967	-	937	350	1616	0	47.6146	44.1136	0
AT1G13370	1	4587780	4588613	-	648	1	4	0	0.196715	0.15789	0
AT1G13380	1	4589071	4590423	-	775	167	415	0	27.468	13.6967	0
AT1G13390	1	4592481	4594391	-	665	176	585	0	33.7367	22.5012	0
AT1G13400	1	4597627	4598911	+	781	2	10	0	0.32643	0.327506	0
AT1G13410	1	4601261	4603298	+	1814	30	45	0	2.10812	0.634521	0
AT1G13420	1	4604841	4606053	+	1213	28	16	0	2.94245	0.337388	0
AT1G13430	1	4606500	4607747	+	1248	6	4	0	0.612842	0.0819815	0
AT1G13440	1	4608196	4610647	-	1439	6526	14194	0	578.093	252.298	0
AT1G13448	1	4612243	4612929	+	592	27	112	0	5.81371	4.83913	0
AT1G13450	1	4612731	4615353	-	1579	373	587	0	30.1119	9.50882	0
AT1G13460	1	4615813	4618329	+	1870	211	523	0	14.3831	7.1537	0
AT1G13470	1	4620228	4621580	-	1272	0	324	0	0	6.51521	0
AT1G13480	1	4622634	4624070	-	1340	4	5	0	0.380511	0.0954412	0
AT1G13485	1	4624171	4624344	-	174	0	1	0	0	0.147001	0
AT1G13490	1	4624715	4626064	-	1092	0	0	0	0	0	0
AT1G13500	1	4627789	4629169	-	1161	9	1	0	0.988148	0.0220312	0
AT1G13510	1	4629203	4630821	-	1533	22	0	0	1.82933	0	0
AT1G13520	1	4631778	4633248	-	1268	27	37	0	2.71429	0.746368	0
AT1G13530	1	4633740	4635129	-	1158	15	6	0	1.65118	0.13253	0
AT1G13540	1	4635463	4636805	-	1254	4	6	0	0.406606	0.122384	0
AT1G13550	1	4636984	4638330	-	1270	0	4	0	0	0.0805614	0
AT1G13560	1	4638514	4642104	-	1666	81	208	0	6.19757	3.19344	0
AT1G13570	1	4642346	4644422	-	1614	171	355	0	13.5053	5.62594	0
AT1G13580	1	4644521	4647007	-	1403	49	176	0	4.45195	3.20867	0
AT1G13590	1	4647949	4648740	+	422	20	1	0	6.04128	0.0606119	0
AT1G13600	1	4650787	4651469	-	683	13	144	0	2.42624	5.39278	0
AT1G13605	1	4658538	4659106	+	473	1	0	0	0.269495	0	0
AT1G13607	1	4660778	4661218	+	339	7	12	0	2.63215	0.905424	0
AT1G13608	1	4661682	4662029	+	237	37	43	0	19.9005	4.64078	0
AT1G13609	1	4662721	4663219	+	380	2301	2836	0	771.871	190.894	0
AT1G13610	1	4663831	4666031	-	1296	19	6	0	1.86879	0.118418	0
AT1G13620	1	4668443	4669471	+	627	2	1	0	0.406606	0.0407946	0
AT1G13630	1	4669784	4672957	-	2421	59	97	0	3.10648	1.02482	0
AT1G13635	1	4674152	4676170	+	1004	5	19	0	0.634816	0.48405	0
AT1G13640	1	4677027	4679812	-	2489	972	1198	0	49.7798	12.3113	0
AT1G13650	1	4680432	4682196	-	1174	112	1852	0	12.1608	40.35	0
AT1G13660	1	4683171	4685640	+	2470	1	2	0	0.0516077	0.0207111	0
AT1G13670	1	4688156	4688966	+	811	157	5	0	24.6769	0.157696	0
AT1G13680	1	4690409	4692841	+	1180	0	0	0	0	0	0
AT1G13690	1	4693289	4694410	+	856	132	443	0	19.6568	13.2373	0
AT1G13700	1	4694372	4696023	-	1018	187	88	0	23.4156	2.21109	0
AT1G13710	1	4702725	4704657	-	1826	47	235	0	3.28102	3.29183	0
AT1G13720	1	4709635	4709706	+	72	0	0	0	0	0	0
AT1G13730	1	4709824	4712550	+	1773	274	627	0	19.6994	9.04543	0
AT1G13740	1	4713674	4715407	+	1591	96	271	0	7.69153	4.35682	0
AT1G13750	1	4715394	4718235	-	2082	21	234	0	1.28573	2.87479	0
AT1G13755	1	4718673	4719354	-	564	0	0	0	0	0	0
AT1G13760	1	4720243	4721342	-	561	0	0	0	0	0	0
AT1G13770	1	4721695	4724510	+	1510	46	173	0	3.88322	2.93049	0
AT1G13780	1	4724608	4726499	+	1629	61	212	0	4.77332	3.32878	0
AT1G13790	1	4727438	4730425	+	2407	46	141	0	2.43609	1.49835	0
AT1G13800	1	4731056	4733707	-	2652	24	54	0	1.15358	0.520824	0
AT1G13810	1	4734036	4735389	+	1189	93	265	0	9.9704	5.70078	0
AT1G13820	1	4735547	4737808	+	1286	233	577	0	23.0955	11.4764	0
AT1G13830	1	4739873	4741038	-	832	18	7	0	2.75779	0.215202	0
AT1G13840	1	4741999	4742071	+	73	0	0	0	0	0	0
AT1G13850	1	4743095	4743167	+	73	0	0	0	0	0	0
AT1G13860	1	4743205	4746956	-	2819	114	493	0	5.15491	4.47324	0
AT1G13870	1	4747265	4748642	-	1148	146	378	0	16.2115	8.4221	0
AT1G13880	1	4748873	4751212	+	1705	262	519	0	19.5879	7.78599	0
AT1G13890	1	4751581	4752844	+	792	0	0	0	0	0	0
AT1G13900	1	4753145	4755580	-	2346	240	748	0	13.0405	8.15538	0
AT1G13910	1	4755784	4757991	+	1341	7	86	0	0.665397	1.64036	0
AT1G13920	1	4758188	4759754	+	1038	26	58	0	3.19292	1.42923	0
AT1G13930	1	4761012	4762666	+	684	2654	6117	0	494.603	228.746	0
AT1G13940	1	4762703	4766749	-	3374	247	644	0	9.33176	4.88215	0
AT1G13950	1	4773576	4774867	+	731	40	17	0	6.97516	0.594843	0
AT1G13960	1	4776463	4779400	+	1919	294	317	0	19.5292	4.22527	0
AT1G13970	1	4779523	4782542	-	2050	19	89	0	1.18144	1.11047	0
AT1G13980	1	4788463	4794654	+	4835	668	1180	0	17.6113	6.24247	0
AT1G13990	1	4794756	4796597	+	1009	254	178	0	32.0889	4.51232	0
AT1G14000	1	4797358	4800283	+	1805	262	613	0	18.5027	8.68668	0
AT1G14010	1	4800169	4801850	-	915	152	420	0	21.1755	11.7408	0
AT1G14020	1	4802720	4805375	+	1974	200	504	0	12.915	6.53061	0
AT1G14030	1	4805306	4807517	-	1713	408	1087	0	30.3609	16.2309	0
AT1G14040	1	4810488	4814543	+	2442	61	56	0	3.18417	0.586561	0
AT1G14048	1	4815683	4815988	-	306	0	0	0	0	0	0
AT1G14060	1	4817144	4818020	-	877	138	401	0	20.0582	11.6954	0
AT1G14070	1	4818548	4820150	+	1530	58	197	0	4.83224	3.29341	0
AT1G14071	1	4820405	4820499	-	95	3	10	0	4.0254	2.69245	0
AT1G14080	1	4822528	4824414	+	1808	28	2	0	1.97411	0.0282945	0
AT1G14090	1	4824433	4827436	-	3004	71	216	0	3.0128	1.83918	0
AT1G14100	1	4827961	4829587	+	1551	0	2	0	0	0.0329829	0
AT1G14110	1	4830297	4831915	+	1425	0	0	0	0	0	0
AT1G14120	1	4833518	4835089	-	1190	91	4	0	9.74779	0.0859773	0
AT1G14130	1	4835724	4837616	-	1400	96	211	0	8.74087	3.85501	0
AT1G14140	1	4837927	4839633	-	1153	163	373	0	18.0206	8.27466	0
AT1G14150	1	4839853	4840751	+	724	822	2111	0	144.725	74.5796	0
AT1G14160	1	4840697	4841848	-	919	22	83	0	3.05154	2.31011	0
AT1G14170	1	4843234	4845847	-	1740	89	92	0	6.52007	1.35241	0
AT1G14180	1	4847162	4849207	+	1611	66	252	0	5.22228	4.00107	0
AT1G14182	1	4849448	4849826	-	287	1	0	0	0.44415	0	0
AT1G14185	1	4850274	4852096	+	1733	50	20	0	3.67776	0.29519	0
AT1G14190	1	4852802	4854307	+	1506	26	66	0	2.2007	1.12096	0
AT1G14200	1	4854384	4855200	-	817	118	269	0	18.4108	8.42172	0
AT1G14205	1	4855533	4856930	+	575	62	94	0	13.7447	4.18149	0
AT1G14210	1	4856778	4857964	-	891	193	266	0	27.6116	7.63615	0
AT1G14220	1	4858642	4859601	-	687	4	1	0	0.74219	0.0372318	0
AT1G14225	1	4860515	4860649	-	135	0	0	0	0	0	0
AT1G14230	1	4861266	4864094	+	1846	164	354	0	11.3246	4.90504	0
AT1G14240	1	4864902	4868000	+	1711	9	25	0	0.670508	0.373732	0
AT1G14250	1	4868452	4871488	+	1846	24	3476	0	1.65726	48.1636	0
AT1G14260	1	4872856	4874907	+	1378	8	64	0	0.740035	1.18796	0
AT1G14270	1	4874875	4877248	-	1339	182	614	0	17.3262	11.7289	0
AT1G14280	1	4877627	4879149	+	1523	454	1904	0	37.9986	31.977	0
AT1G14290	1	4880051	4881964	-	1216	247	527	0	25.8926	11.0853	0
AT1G14300	1	4882376	4884791	-	1403	59	148	0	5.36051	2.6982	0
AT1G14310	1	4885044	4886793	+	891	30	77	0	4.29196	2.21047	0
AT1G14315	1	4886768	4887933	-	672	2	15	0	0.379378	0.570943	0
AT1G14320	1	4888214	4889661	+	972	2817	8886	0	369.43	233.836	0
AT1G14330	1	4890118	4892251	-	2134	148	332	0	8.84054	3.97937	0
AT1G14340	1	4897346	4898961	+	1039	85	270	0	10.4283	6.6469	0
AT1G14345	1	4899145	4899979	+	835	1577	3345	0	240.745	102.466	0
AT1G14350	1	4907953	4911168	+	2004	124	434	0	7.88743	5.5394	0
AT1G14360	1	4911093	4913152	-	1388	144	405	0	13.2247	7.46339	0
AT1G14370	1	4915576	4918138	+	1743	54	154	0	3.94919	2.25992	0
AT1G14380	1	4918010	4921596	-	2436	277	831	0	14.4949	8.72558	0
AT1G14390	1	4924277	4926794	+	2244	19	23	0	1.0793	0.262166	0
AT1G14400	1	4927011	4928690	-	995	492	1253	0	63.0309	32.2106	0
AT1G14410	1	4929123	4930904	-	1115	119	561	0	13.6045	12.8694	0
AT1G14420	1	4931566	4933515	-	1768	3	10	0	0.216297	0.144673	0
AT1G14430	1	4934120	4936100	+	1981	74	189	0	4.76167	2.44033	0
AT1G14440	1	4938824	4940903	-	1577	126	407	0	10.1848	6.60136	0
AT1G14450	1	4946218	4947576	-	535	335	913	0	79.8183	43.6503	0
AT1G14455	1	4947819	4948400	-	582	3	2	0	0.657067	0.0878977	0
AT1G14460	1	4948748	4952927	-	3742	215	662	0	7.32397	4.52507	0
AT1G14470	1	4954080	4955702	+	1623	26	31	0	2.04205	0.488555	0
AT1G14480	1	4956257	4958076	+	1556	30	50	0	2.45767	0.821923	0
AT1G14490	1	4958514	4959325	-	812	9	37	0	1.41286	1.16551	0
AT1G14500	1	4960375	4961780	+	1311	1	0	0	0.0972319	0	0
AT1G14510	1	4961886	4964428	-	1318	334	884	0	32.303	17.1557	0
AT1G14518	1	4966810	4967493	-	605	0	0	0	0	0	0
AT1G14520	1	4968142	4970311	-	1427	38	32	0	3.39446	0.573583	0
AT1G14530	1	4970858	4973726	-	1454	31	69	0	2.71775	1.21382	0
AT1G14540	1	4974067	4975705	-	1219	31	8	0	3.24168	0.167864	0
AT1G14549	1	4978794	4978907	-	114	0	0	0	0	0	0
AT1G14550	1	4979028	4980324	+	966	1	0	0	0.131958	0	0
AT1G14560	1	4980672	4983284	+	1826	129	313	0	9.00535	4.38444	0
AT1G14570	1	4983535	4987375	+	1729	285	789	0	21.0117	11.6722	0
AT1G14580	1	4989562	4992732	+	1950	184	823	0	12.028	10.7953	0
AT1G14590	1	4998816	5000643	-	1328	45	282	0	4.31943	5.43152	0
AT1G14600	1	5001011	5003370	-	942	14	98	0	1.89447	2.66101	0
AT1G14610	1	5008244	5014533	-	3632	932	1868	0	32.7101	13.1553	0
AT1G14620	1	5014753	5016604	-	1000	104	288	0	13.257	7.36653	0
AT1G14630	1	5019955	5021537	+	813	19	106	0	2.97903	3.33492	0
AT1G14640	1	5023656	5025955	+	2208	60	118	0	3.46389	1.36695	0
AT1G14642	1	5026364	5026585	+	132	5	10	0	4.82845	1.93775	0
AT1G14650	1	5027662	5031779	+	2789	803	1669	0	36.7011	15.3066	0
AT1G14660	1	5031950	5036477	-	2471	22	101	0	1.13491	1.04549	0
AT1G14670	1	5037612	5040528	+	2165	794	2252	0	46.7492	26.6061	0
AT1G14680	1	5040861	5041733	+	873	21	26	0	3.06631	0.76178	0
AT1G14685	1	5042323	5044294	+	1453	393	783	0	34.4777	13.7837	0
AT1G14686	1	5045781	5046800	-	1020	1	3	0	0.124972	0.0752301	0
AT1G14687	1	5047803	5048612	+	810	15	32	0	2.36058	1.0105	0
AT1G14688	1	5049526	5050983	-	641	0	0	0	0	0	0
AT1G14690	1	5051760	5055252	-	2458	259	761	0	13.4317	7.91906	0
AT1G14700	1	5058680	5061136	+	1249	99	298	0	10.1038	6.10273	0
AT1G14710	1	5061866	5065178	-	2429	609	1378	0	31.9596	14.5108	0
AT1G14720	1	5066636	5068645	-	1348	446	827	0	42.1751	15.6923	0
AT1G14730	1	5073105	5074779	+	1025	39	40	0	4.85012	0.998175	0
AT1G14740	1	5075213	5077791	-	2498	854	1317	0	43.579	13.4854	0
AT1G14750	1	5079407	5082520	-	2101	5	32	0	0.303358	0.389578	0
AT1G14755	1	5083742	5084342	+	504	0	0	0	0	0	0
AT1G14760	1	5084352	5085213	-	429	4	5	0	1.18854	0.298115	0
AT1G14770	1	5086626	5088846	-	1682	80	205	0	6.06283	3.11744	0
AT1G14780	1	5090990	5094152	+	2193	32	37	0	1.86004	0.431553	0
AT1G14790	1	5093961	5098032	-	3807	60	639	0	2.009	4.29327	0
AT1G14800	1	5099572	5102558	+	1155	5	41	0	0.551823	0.907972	0
AT1G14810	1	5102424	5104695	-	1450	557	1713	0	48.9665	30.2176	0
AT1G14820	1	5105018	5106954	-	1135	131	202	0	14.7125	4.55225	0
AT1G14830	1	5107421	5111670	-	2323	397	857	0	21.7848	9.43631	0
AT1G14840	1	5111955	5115497	-	2275	215	1115	0	12.0467	12.5361	0
AT1G14850	1	5116696	5123259	-	4620	338	767	0	9.32581	4.24643	0
AT1G14860	1	5124742	5126151	+	1128	106	4	0	11.9787	0.090703	0
AT1G14870	1	5128375	5129523	-	740	182	44	0	31.351	1.52087	0
AT1G14880	1	5132535	5133716	-	765	0	383	0	0	12.8058	0
AT1G14890	1	5137014	5137957	+	944	341	416	0	46.0462	11.2718	0
AT1G14900	1	5138334	5139432	-	1025	305	385	0	37.9304	9.60744	0
AT1G14910	1	5139712	5143689	-	2413	204	509	0	10.7767	5.39549	0
AT1G14920	1	5149226	5151354	+	2129	242	1347	0	14.4894	16.1831	0
AT1G14930	1	5152263	5153084	-	719	0	1	0	0	0.0355747	0
AT1G14940	1	5154537	5155564	-	757	0	1	0	0	0.033789	0
AT1G14950	1	5157336	5158269	-	845	0	16	0	0	0.484322	0
AT1G14960	1	5159199	5160083	-	688	30	0	0	5.55833	0	0
AT1G14970	1	5161949	5164917	-	1825	72	207	0	5.029	2.9012	0
AT1G14980	1	5165628	5166745	-	690	422	1578	0	77.9606	58.4963	0
AT1G14990	1	5167031	5168264	-	668	42	94	0	8.01465	3.59933	0
AT1G15000	1	5168596	5170066	+	1471	117	633	0	10.1388	11.0068	0
AT1G15002	1	5169940	5170435	-	496	6	28	0	1.54199	1.44393	0
AT1G15010	1	5171207	5171742	+	536	11	11	0	2.61601	0.524927	0
AT1G15015	1	5172081	5172923	+	843	1	1	0	0.151211	0.0303419	0
AT1G15020	1	5173097	5176223	-	1773	143	323	0	10.2811	4.65977	0
AT1G15030	1	5177529	5180049	+	1645	430	1059	0	33.3207	16.4665	0
AT1G15040	1	5179887	5181389	-	1413	399	183	0	35.995	3.31268	0
AT1G15045	1	5181857	5181964	+	108	0	0	0	0	0	0
AT1G15050	1	5182256	5183243	-	558	5	2	0	1.14221	0.0916783	0
AT1G15060	1	5183607	5186974	-	2301	308	640	0	17.0626	7.11433	0
AT1G15080	1	5187626	5189673	+	1275	18	57	0	1.79959	1.1435	0
AT1G15090	1	5189687	5189760	-	74	3	1	0	5.16775	0.345652	0
AT1G15100	1	5193426	5194203	-	778	121	286	0	19.8252	9.4028	0
AT1G15110	1	5199018	5202175	+	1820	42	71	0	2.94164	0.997832	0
AT1G15120	1	5202648	5204193	+	599	90	309	0	19.1526	13.1948	0
AT1G15125	1	5204625	5205912	+	1056	161	36	0	19.4345	0.871985	0
AT1G15130	1	5206002	5209915	-	2823	630	1122	0	28.4473	10.1661	0
AT1G15140	1	5210206	5212349	-	1297	804	1345	0	79.0183	26.5249	0
AT1G15150	1	5212615	5214858	+	1658	3	123	0	0.230647	1.89754	0
AT1G15160	1	5215475	5217545	+	1464	102	136	0	8.88118	2.37612	0
AT1G15165	1	5217719	5220113	-	1036	74	143	0	9.10508	3.53059	0
AT1G15170	1	5220641	5222973	+	1712	144	92	0	10.7219	1.37453	0
AT1G15175	1	5222913	5224121	-	829	15	84	0	2.30647	2.59176	0
AT1G15180	1	5224385	5226702	+	1687	504	753	0	38.0826	11.417	0
AT1G15190	1	5227053	5228202	+	1150	3	10	0	0.332533	0.222419	0
AT1G15200	1	5228300	5231184	-	1616	379	1121	0	29.8958	17.7433	0
AT1G15210	1	5231348	5236573	-	4533	253	26	0	7.11453	0.14671	0
AT1G15215	1	5238065	5240051	+	1038	28	115	0	3.43853	2.83381	0
AT1G15220	1	5240029	5241538	-	1173	40	128	0	4.34684	2.79115	0
AT1G15230	1	5242198	5243227	-	1030	176	701	0	21.7815	17.4081	0
AT1G15240	1	5243450	5248604	+	2646	372	813	0	17.9211	7.85907	0
AT1G15250	1	5248664	5249474	-	542	50	100	0	11.7593	4.71923	0
AT1G15260	1	5249760	5250573	+	814	351	1324	0	54.966	41.6039	0
AT1G15270	1	5250650	5252121	-	479	90	369	0	23.9507	19.7043	0
AT1G15280	1	5252315	5256753	+	2304	488	1102	0	26.9991	12.234	0
AT1G15290	1	5257046	5264942	-	5145	2383	8415	0	59.0405	41.835	0
AT1G15300	1	5265726	5268602	-	2668	35	78	0	1.67222	0.74779	0
AT1G15310	1	5269019	5272058	-	1705	23	22	0	1.71955	0.330042	0
AT1G15320	1	5272256	5274074	-	1450	0	0	0	0	0	0
AT1G15330	1	5274346	5275602	+	1184	11	51	0	1.18428	1.10177	0
AT1G15340	1	5275677	5277689	-	1588	1378	2991	0	110.614	48.1766	0
AT1G15350	1	5278260	5279877	-	979	104	132	0	13.5414	3.44875	0
AT1G15360	1	5283538	5284673	+	838	0	3	0	0	0.0915689	0
AT1G15370	1	5287047	5288577	+	734	126	398	0	21.882	13.8694	0
AT1G15380	1	5290745	5292535	+	983	199	23	0	25.8054	0.598474	0
AT1G15385	1	5292756	5293265	-	510	0	1	0	0	0.0501534	0
AT1G15390	1	5294629	5295797	+	1006	281	818	0	35.6057	20.7982	0
AT1G15400	1	5295773	5296902	-	702	347	703	0	63.0092	25.6147	0
AT1G15405	1	5297875	5298166	-	292	9	292	0	3.9289	25.5782	0
AT1G15410	1	5298324	5300927	+	2306	226	1081	0	12.4928	11.9905	0
AT1G15415	1	5300742	5301412	-	480	16	178	0	4.24904	9.48526	0
AT1G15420	1	5301613	5303390	-	1112	121	275	0	13.8705	6.32555	0
AT1G15430	1	5304317	5306012	+	1136	116	245	0	13.0164	5.51643	0
AT1G15440	1	5306061	5309514	-	2855	266	542	0	11.8765	4.85583	0
AT1G15450	1	5309647	5309718	-	72	0	0	0	0	0	0
AT1G15460	1	5310001	5314094	-	2352	7	0	0	0.379378	0	0
AT1G15470	1	5315507	5317863	+	1416	70	208	0	6.30154	3.75726	0
AT1G15480	1	5318011	5320594	+	2081	98	248	0	6.00296	3.04825	0
AT1G15490	1	5320615	5323895	-	2664	106	366	0	5.07205	3.51413	0
AT1G15500	1	5326290	5328874	+	2179	2605	4164	0	152.392	48.8792	0
AT1G15510	1	5329111	5331711	+	2601	223	375	0	10.9289	3.68775	0
AT1G15520	1	5331858	5338326	-	4558	35	150	0	0.978826	0.841759	0
AT1G15530	1	5339961	5341931	-	1971	143	270	0	9.24828	3.50387	0
AT1G15540	1	5342587	5343705	+	963	1	0	0	0.132369	0	0
AT1G15550	1	5344478	5346166	-	1256	45	315	0	4.56704	6.41492	0
AT1G15560	1	5352655	5354314	-	1660	0	2	0	0	0.0308172	0
AT1G15570	1	5362009	5365549	+	1886	65	280	0	4.39322	3.79741	0
AT1G15580	1	5365665	5366497	-	628	1	41	0	0.202979	1.66992	0
AT1G15590	1	5367297	5368670	+	880	0	0	0	0	0	0
AT1G15600	1	5368923	5370344	+	1246	0	0	0	0	0	0
AT1G15610	1	5370677	5371859	+	768	0	0	0	0	0	0
AT1G15620	1	5373504	5374575	+	886	0	0	0	0	0	0
AT1G15630	1	5376793	5378027	+	1073	2	8	0	0.237598	0.190704	0
AT1G15640	1	5378886	5380139	+	1071	0	0	0	0	0	0
AT1G15650	1	5380907	5380988	+	82	0	0	0	0	0	0
AT1G15660	1	5381170	5385254	+	2375	126	322	0	6.76268	3.46787	0
AT1G15670	1	5389952	5391490	+	1539	271	193	0	22.4462	3.20767	0
AT1G15680	1	5393407	5394639	+	1233	0	0	0	0	0	0
AT1G15690	1	5398990	5402733	+	2772	6285	13457	0	289.017	124.173	0
AT1G15700	1	5402569	5403818	-	1250	71	160	0	7.24036	3.27401	0
AT1G15710	1	5404358	5405686	+	1329	264	771	0	25.3216	14.8388	0
AT1G15720	1	5406025	5407486	+	1462	39	149	0	3.40039	2.60681	0
AT1G15730	1	5407401	5409987	-	1531	303	510	0	25.2278	8.52051	0
AT1G15740	1	5410908	5414919	+	2295	386	866	0	21.4396	9.65175	0
AT1G15750	1	5414817	5421033	-	3829	1316	2408	0	43.8109	16.0858	0
AT1G15757	1	5424242	5424576	-	252	0	0	0	0	0	0
AT1G15760	1	5425714	5426322	+	609	17	63	0	3.55831	2.64602	0
AT1G15770	1	5426892	5428280	-	947	0	2	0	0	0.0540195	0
AT1G15772	1	5428520	5429561	-	950	1	1	0	0.13418	0.0269245	0
AT1G15780	1	5430183	5436412	-	4338	558	1134	0	16.3967	6.68643	0
AT1G15790	1	5438253	5440087	-	771	1	54	0	0.165332	1.79147	0
AT1G15800	1	5441082	5443684	-	1067	48	26	0	5.73441	0.623275	0
AT1G15810	1	5444418	5446564	+	1631	790	4651	0	61.7426	72.9395	0
AT1G15820	1	5446462	5447859	-	1183	13953	109861	0	1503.47	2375.36	0
AT1G15825	1	5448149	5448529	-	381	22	162	0	7.36053	10.8758	0
AT1G15830	1	5448726	5450177	+	1452	91	793	0	7.98889	13.9694	0
AT1G15840	1	5451432	5452374	+	923	1	1	0	0.138105	0.0277121	0
AT1G15850	1	5453245	5454088	-	423	0	0	0	0	0	0
AT1G15860	1	5454785	5457022	+	1077	92	238	0	10.8889	5.65239	0
AT1G15870	1	5457084	5458429	+	982	12	39	0	1.55769	1.01584	0
AT1G15880	1	5458535	5460333	-	1099	248	412	0	28.7651	9.58893	0
AT1G15885	1	5460477	5461281	+	526	41	86	0	9.93596	4.18199	0
AT1G15890	1	5461317	5464223	+	2907	37	48	0	1.62244	0.422345	0
AT1G15900	1	5464356	5464697	+	342	2	11	0	0.745445	0.822692	0
AT1G15910	1	5465336	5469125	+	2453	210	649	0	10.9127	6.76734	0
AT1G15920	1	5469389	5471149	+	1270	209	364	0	20.9775	7.33109	0
AT1G15930	1	5471400	5473014	+	891	724	2728	0	103.579	78.3136	0
AT1G15940	1	5473565	5478259	+	3289	348	1148	0	13.4874	8.92789	0
AT1G15950	1	5478754	5482180	+	1401	1078	3165	0	98.0827	57.7838	0
AT1G15960	1	5481665	5485082	-	2137	618	2020	0	36.8634	24.1778	0
AT1G15970	1	5486319	5488868	-	1658	153	407	0	11.763	6.27886	0
AT1G15980	1	5489298	5491363	+	1566	2058	4084	0	167.519	66.706	0
AT1G15990	1	5491304	5493772	-	2130	22	126	0	1.3166	1.51308	0
AT1G16000	1	5494533	5495359	+	514	108	325	0	26.7838	16.173	0
AT1G16010	1	5495373	5497723	-	1744	428	995	0	31.283	14.5931	0
AT1G16020	1	5498165	5501358	+	2105	153	432	0	9.26512	5.24931	0
AT1G16022	1	5501396	5501959	-	472	8	11	0	2.16053	0.596103	0
AT1G16025	1	5501505	5501959	+	342	4	5	0	1.49089	0.373951	0
AT1G16030	1	5502206	5504535	-	2330	68	254	0	3.72019	2.78836	0
AT1G16040	1	5504735	5506611	+	848	42	111	0	6.31343	3.34809	0
AT1G16060	1	5508507	5511735	+	1220	40	462	0	4.17938	9.68619	0
AT1G16070	1	5511873	5513896	-	1337	11	53	0	1.04875	1.01395	0
AT1G16080	1	5514317	5516027	+	1285	1115	4090	0	110.607	81.4124	0
AT1G16090	1	5516259	5517822	+	1310	45	209	0	4.37878	4.0808	0
AT1G16100	1	5518062	5518134	-	73	0	0	0	0	0	0
AT1G16110	1	5518373	5520891	+	2358	61	148	0	3.2976	1.60542	0
AT1G16120	1	5522639	5524983	+	2193	11	0	0	0.63939	0	0
AT1G16130	1	5525491	5528212	+	2555	29	11	0	1.44683	0.110122	0
AT1G16140	1	5528965	5531255	+	2090	3	1	0	0.182973	0.0122384	0
AT1G16150	1	5532415	5534877	+	2340	13	2	0	0.708173	0.0218617	0
AT1G16160	1	5535973	5538269	+	2136	2	1	0	0.119355	0.0119748	0
AT1G16170	1	5538732	5539821	-	697	198	326	0	36.2113	11.9634	0
AT1G16180	1	5540427	5542902	+	1618	640	1965	0	50.4212	31.0638	0
AT1G16190	1	5543152	5546103	+	1433	92	195	0	8.18377	3.48064	0
AT1G16210	1	5546128	5547552	-	1034	539	1113	0	66.4477	27.5325	0
AT1G16220	1	5548653	5550553	+	1476	57	140	0	4.92266	2.42612	0
AT1G16225	1	5551041	5552097	-	669	5	1	0	0.952699	0.0382335	0
AT1G16230	1	5553467	5554324	-	582	0	0	0	0	0	0
AT1G16240	1	5555007	5556841	-	1088	307	567	0	35.9684	13.3298	0
AT1G16250	1	5556989	5559520	+	1824	89	256	0	6.21981	3.58993	0
AT1G16260	1	5559579	5562113	-	2387	308	955	0	16.4479	10.2334	0
AT1G16270	1	5563087	5568368	+	3953	395	889	0	12.7374	5.75235	0
AT1G16280	1	5568482	5570487	-	1476	77	225	0	6.64991	3.89912	0
AT1G16290	1	5570753	5573538	-	1445	0	1	0	0	0.0177012	0
AT1G16300	1	5574310	5577622	+	1602	34	73	0	2.70538	1.16555	0
AT1G16310	1	5578431	5580693	+	1399	22	109	0	2.00455	1.99287	0
AT1G16320	1	5580855	5582143	+	1129	870	1434	0	98.2284	32.4882	0
AT1G16330	1	5582387	5587391	-	1947	11	51	0	0.720176	0.67	0
AT1G16340	1	5587790	5590651	-	1179	17	55	0	1.83801	1.19322	0
AT1G16350	1	5590951	5593007	+	1644	637	1316	0	49.3912	20.475	0
AT1G16360	1	5593301	5595179	-	1203	1	3	0	0.105961	0.0637861	0
AT1G16370	1	5596694	5598447	+	1754	73	3	0	5.30524	0.0437484	0
AT1G16380	1	5598453	5601367	-	2358	0	0	0	0	0	0
AT1G16390	1	5602873	5604663	+	1791	267	144	0	19.0032	2.05654	0
AT1G16400	1	5605159	5607473	+	1878	101	567	0	6.85547	7.7225	0
AT1G16410	1	5608807	5611426	+	1980	556	22343	0	35.7949	288.634	0
AT1G16420	1	5612150	5613867	-	1338	28	8	0	2.66756	0.152934	0
AT1G16430	1	5614619	5615510	+	579	28	118	0	6.1644	5.21284	0
AT1G16440	1	5615815	5617672	+	1566	5	4	0	0.406996	0.0653339	0
AT1G16445	1	5617811	5619334	+	856	22	64	0	3.27613	1.91239	0
AT1G16450	1	5619471	5619543	-	73	0	0	0	0	0	0
AT1G16460	1	5619582	5622663	-	1487	213	474	0	18.2591	8.15339	0
AT1G16470	1	5622786	5625643	+	1059	19	82	0	2.28702	1.98056	0
AT1G16480	1	5625699	5628656	-	2814	27	78	0	1.22307	0.708992	0
AT1G16489	1	5629216	5630488	+	412	5	42	0	1.54698	2.60749	0
AT1G16490	1	5629655	5630995	-	1180	16	93	0	1.72842	2.01591	0
AT1G16500	1	5639032	5640173	+	1005	34	192	0	4.31245	4.88659	0
AT1G16510	1	5644572	5645443	-	872	72	60	0	10.5251	1.75997	0
AT1G16515	1	5647549	5647813	-	265	12	76	0	5.77228	7.33565	0
AT1G16520	1	5648760	5651167	+	1291	87	280	0	8.59023	5.54757	0
AT1G16530	1	5651370	5652883	-	642	8	86	0	1.58842	3.42637	0
AT1G16540	1	5659415	5665449	+	2758	59	120	0	2.7269	1.1129	0
AT1G16550	1	5665907	5668209	+	2303	35	104	0	1.93725	1.15507	0
AT1G16560	1	5668384	5670708	+	1446	260	657	0	22.9201	11.6216	0
AT1G16570	1	5670577	5673600	-	1636	35	140	0	2.72707	2.18885	0
AT1G16590	1	5673795	5675131	+	980	11	61	0	1.4308	1.59211	0
AT1G16600	1	5675169	5675433	+	265	0	0	0	0	0	0
AT1G16610	1	5675704	5678852	-	1560	175	410	0	14.2996	6.72249	0
AT1G16620	1	5679819	5681188	+	1370	0	0	0	0	0	0
AT1G16630	1	5682118	5684867	-	2750	117	295	0	5.42331	2.74385	0
AT1G16635	1	5685503	5686368	-	866	0	12	0	0	0.354433	0
AT1G16640	1	5686603	5687715	+	747	3	34	0	0.511932	1.1642	0
AT1G16650	1	5687943	5691198	+	1714	38	102	0	2.82608	1.52216	0
AT1G16660	1	5692024	5696458	+	4435	0	0	0	0	0	0
AT1G16670	1	5697324	5699769	+	1720	66	296	0	4.89133	4.40184	0
AT1G16680	1	5702753	5705838	+	2143	189	610	0	11.2422	7.28079	0
AT1G16690	1	5705969	5709533	+	1848	38	127	0	2.62116	1.75781	0
AT1G16700	1	5709725	5711902	+	1061	106	327	0	12.7351	7.88321	0
AT1G16705	1	5712088	5713752	+	784	2	3	0	0.325181	0.0978759	0
AT1G16710	1	5714219	5722614	+	5954	399	1097	0	8.54232	4.71269	0
AT1G16720	1	5723088	5726478	+	2100	3430	2075	0	208.203	25.2737	0
AT1G16730	1	5726368	5727312	-	858	160	917	0	23.7708	27.3371	0
AT1G16740	1	5727690	5729080	+	594	200	565	0	42.9196	24.3295	0
AT1G16750	1	5729097	5731870	-	1895	84	256	0	5.65043	3.45542	0
AT1G16760	1	5734234	5737307	+	2277	0	0	0	0	0	0
AT1G16770	1	5737878	5739377	+	1264	16	38	0	1.61356	0.768966	0
AT1G16780	1	5739299	5744214	-	2839	88	364	0	3.9512	3.27949	0
AT1G16790	1	5744553	5745209	+	657	83	305	0	16.1037	11.8742	0
AT1G16800	1	5745523	5755263	-	6384	109	345	0	2.17643	1.38228	0
AT1G16810	1	5755588	5756895	+	728	258	719	0	45.1752	25.262	0
AT1G16820	1	5756835	5758464	-	646	13	59	0	2.56521	2.33609	0
AT1G16825	1	5758855	5760501	+	651	21	66	0	4.11197	2.59319	0
AT1G16830	1	5760772	5762619	+	1848	29	61	0	2.00036	0.844303	0
AT1G16840	1	5762694	5764073	-	860	202	434	0	29.9409	12.9081	0
AT1G16850	1	5764807	5765651	-	747	8	78	0	1.36515	2.67082	0
AT1G16858	1	5767300	5770602	+	2258	0	0	0	0	0	0
AT1G16860	1	5767300	5770602	+	2258	0	0	0	0	0	0
AT1G16870	1	5770732	5773251	-	1769	236	517	0	17.0058	7.47538	0
AT1G16880	1	5773592	5776308	+	1260	1680	3769	0	169.961	76.5114	0
AT1G16890	1	5776177	5778484	-	804	688	1682	0	109.08	53.5107	0
AT1G16900	1	5779021	5782433	-	2084	105	318	0	6.42249	3.90301	0
AT1G16905	1	5782455	5783840	-	1386	0	0	0	0	0	0
AT1G16910	1	5785003	5785927	+	925	4	0	0	0.551226	0	0
AT1G16916	1	5786560	5787112	-	465	18	78	0	4.93436	4.29054	0
AT1G16920	1	5787330	5789249	-	912	258	860	0	36.0609	24.1198	0
AT1G16930	1	5789987	5791534	+	1350	49	122	0	4.62673	2.31151	0
AT1G16940	1	5791983	5793491	+	1305	0	0	0	0	0	0
AT1G16950	1	5796009	5796559	+	551	0	7	0	0	0.32495	0
AT1G16960	1	5799888	5800845	+	676	56	117	0	10.5597	4.427	0
AT1G16970	1	5800767	5805799	-	2333	58	271	0	3.16902	2.97115	0
AT1G16980	1	5807311	5811488	+	2466	0	0	0	0	0	0
AT1G17000	1	5812728	5816662	+	2351	0	0	0	0	0	0
AT1G17010	1	5817567	5819352	+	1355	0	2	0	0	0.0377539	0
AT1G17020	1	5820206	5822013	+	1401	6	65	0	0.545915	1.18671	0
AT1G17030	1	5822368	5824455	+	1659	4	6	0	0.307344	0.0925072	0
AT1G17040	1	5824848	5828233	+	2364	59	173	0	3.18138	1.87184	0
AT1G17050	1	5829080	5831343	+	1591	840	1763	0	67.3009	28.3435	0
AT1G17060	1	5832097	5835456	-	1817	41	38	0	2.87634	0.534933	0
AT1G17070	1	5837590	5840332	+	2743	153	392	0	7.11013	3.65537	0
AT1G17080	1	5840269	5841606	-	724	127	514	0	22.3603	18.1591	0
AT1G17090	1	5842216	5844283	-	667	34	60	0	6.49778	2.30089	0
AT1G17100	1	5844676	5845661	+	911	1518	3011	0	212.405	84.5402	0
AT1G17110	1	5845660	5850934	-	3320	450	1176	0	17.2777	9.06024	0
AT1G17120	1	5851953	5853955	+	2003	224	683	0	14.2554	8.72189	0
AT1G17130	1	5854148	5856697	+	1337	185	557	0	17.6381	10.656	0
AT1G17140	1	5856573	5858550	-	1497	350	1670	0	29.8029	28.5342	0
AT1G17145	1	5860119	5862682	-	1422	94	335	0	8.42636	6.02582	0
AT1G17147	1	5863431	5864009	-	579	24	19	0	5.28378	0.839355	0
AT1G17150	1	5865707	5867495	+	1209	0	0	0	0	0	0
AT1G17160	1	5867635	5869356	+	1324	154	378	0	14.8267	7.30255	0
AT1G17170	1	5869846	5870840	+	855	913	60	0	136.118	1.79496	0
AT1G17180	1	5872145	5873086	+	857	46	3	0	6.84209	0.0895388	0
AT1G17190	1	5875350	5876545	+	935	118	71	0	16.0873	1.9423	0
AT1G17200	1	5878400	5880041	+	866	210	606	0	30.911	17.8989	0
AT1G17210	1	5880130	5884756	-	3348	739	1455	0	28.1365	11.116	0
AT1G17220	1	5885083	5890470	+	3686	5623	7739	0	194.457	53.7032	0
AT1G17230	1	5891324	5895075	+	3577	180	524	0	6.41454	3.74699	0
AT1G17232	1	5892300	5893652	-	1229	80	211	0	8.29755	4.39138	0
AT1G17235	1	5895351	5895710	+	360	3	6	0	1.06226	0.426304	0
AT1G17240	1	5896416	5898717	-	2302	10	32	0	0.553741	0.355562	0
AT1G17250	1	5901169	5903439	-	2271	61	183	0	3.42393	2.06113	0
AT1G17255	1	5899994	5903619	+	3072	63	181	0	2.61415	1.50705	0
AT1G17260	1	5904058	5908898	+	2844	5	29	0	0.224105	0.260819	0
AT1G17270	1	5909249	5911693	-	1958	52	144	0	3.38534	1.88114	0
AT1G17275	1	5912053	5915313	+	3261	0	0	0	0	0	0
AT1G17277	1	5915644	5916212	-	498	0	0	0	0	0	0
AT1G17280	1	5916871	5920089	-	1135	138	487	0	15.4987	10.975	0
AT1G17285	1	5920774	5921415	+	537	8	0	0	1.89901	0	0
AT1G17290	1	5922630	5926400	+	2080	689	1224	0	42.2248	15.0518	0
AT1G17300	1	5926994	5927784	+	695	11	0	0	2.01753	0	0
AT1G17310	1	5928014	5928667	-	654	0	0	0	0	0	0
AT1G17330	1	5929909	5931831	+	962	68	230	0	9.01043	6.11538	0
AT1G17340	1	5933870	5938761	+	2987	136	320	0	5.80384	2.74022	0
AT1G17345	1	5940423	5941210	+	788	8	13	0	1.29412	0.421976	0
AT1G17350	1	5941784	5944463	+	947	22	79	0	2.96131	2.13377	0
AT1G17360	1	5946764	5951473	+	3530	803	2180	0	28.997	15.7962	0
AT1G17370	1	5951542	5955037	-	1772	338	1367	0	24.3145	19.7322	0
AT1G17380	1	5955488	5957212	-	1133	7	157	0	0.787553	3.54438	0
AT1G17390	1	5958628	5959651	-	1024	0	0	0	0	0	0
AT1G17400	1	5960481	5962481	-	1477	1	3	0	0.086304	0.0519531	0
AT1G17410	1	5968534	5969995	-	795	23	107	0	3.68784	3.44261	0
AT1G17420	1	5977411	5981480	+	2957	60	205	0	2.58649	1.77326	0
AT1G17430	1	5982267	5984013	+	1136	33	96	0	3.70294	2.16154	0
AT1G17440	1	5983984	5987784	-	2497	408	918	0	20.8283	9.40361	0
AT1G17450	1	5988280	5996785	-	5262	197	398	0	4.77229	1.93465	0
AT1G17455	1	5997180	5998475	+	810	30	100	0	4.72115	3.15781	0
AT1G17460	1	5998814	6002716	+	2174	24	50	0	1.40722	0.588276	0
AT1G17470	1	6002912	6006405	+	1573	347	660	0	28.1198	10.7321	0
AT1G17480	1	6006461	6008266	-	1464	29	116	0	2.52504	2.02669	0
AT1G17490	1	6008589	6009420	+	569	55	119	0	12.3215	5.3494	0
AT1G17495	1	6009570	6013742	-	4173	0	0	0	0	0	0
AT1G17500	1	6018757	6023503	+	3953	214	544	0	6.90079	3.52	0
AT1G17510	1	6023504	6024309	-	667	30	148	0	5.73333	5.67553	0
AT1G17520	1	6024636	6027385	-	1375	102	247	0	9.45604	4.59478	0
AT1G17530	1	6027631	6028506	+	876	211	558	0	30.7036	16.293	0
AT1G17540	1	6029277	6032754	-	2574	0	2	0	0	0.0198743	0
AT1G17545	1	6033109	6033908	+	540	0	0	0	0	0	0
AT1G17550	1	6034362	6037289	+	2441	325	1697	0	16.9718	17.7822	0
AT1G17560	1	6037464	6038692	-	880	44	139	0	6.37355	4.0402	0
AT1G17570	1	6038757	6038838	+	82	0	0	0	0	0	0
AT1G17580	1	6039303	6049556	+	4960	233	484	0	5.98806	2.49594	0
AT1G17590	1	6050193	6052568	-	1452	34	158	0	2.98486	2.78331	0
AT1G17600	1	6052936	6056664	-	3332	76	314	0	2.9075	2.41043	0
AT1G17610	1	6056895	6058357	+	1463	43	178	0	3.74659	3.11205	0
AT1G17615	1	6059441	6060667	+	1143	0	0	0	0	0	0
AT1G17620	1	6062216	6063291	+	1076	233	760	0	27.6029	18.0664	0
AT1G17630	1	6064525	6066720	+	2196	38	47	0	2.20578	0.54744	0
AT1G17640	1	6067394	6069098	-	1110	37	92	0	4.24904	2.12	0
AT1G17650	1	6069477	6072012	-	1242	148	367	0	15.1898	7.55814	0
AT1G17660	1	6075820	6075891	+	72	0	0	0	0	0	0
AT1G17665	1	6072253	6074484	-	1196	53	4	0	5.6488	0.0855459	0
AT1G17670	1	6075945	6076018	-	74	0	0	0	0	0	0
AT1G17680	1	6076077	6082337	+	3176	143	358	0	5.73941	2.88319	0
AT1G17690	1	6082755	6088340	-	2571	127	190	0	6.2967	1.89026	0
AT1G17700	1	6089517	6090323	+	807	12	38	0	1.89548	1.20443	0
AT1G17710	1	6090560	6092027	-	1095	32	4	0	3.72518	0.0934365	0
AT1G17720	1	6093208	6098383	-	2565	394	888	0	19.5804	8.85516	0
AT1G17730	1	6099089	6100315	+	895	210	639	0	29.9094	18.262	0
AT1G17744	1	6100961	6101983	-	1023	27	218	0	3.36434	5.45069	0
AT1G17745	1	6100964	6105265	+	2354	179	1289	0	9.693	14.0061	0
AT1G17750	1	6106656	6110120	+	3379	24	149	0	0.905388	1.1279	0
AT1G17760	1	6110107	6116617	-	2652	85	197	0	4.08561	1.90004	0
AT1G17770	1	6120741	6122822	+	2082	0	0	0	0	0	0
AT1G17780	1	6123701	6125269	+	1458	123	229	0	10.7537	4.01743	0
AT1G17790	1	6125356	6127404	-	1768	75	259	0	5.40743	3.74704	0
AT1G17800	1	6128823	6129508	+	545	0	0	0	0	0	0
AT1G17810	1	6130025	6131627	+	1173	5	642	0	0.543355	13.9993	0
AT1G17820	1	6131537	6135345	-	2856	151	579	0	6.73954	5.1855	0
AT1G17830	1	6135803	6138432	-	1589	29	83	0	2.32641	1.33606	0
AT1G17840	1	6142564	6146521	+	3045	969	1938	0	40.5647	16.2794	0
AT1G17850	1	6145926	6148940	-	1767	356	868	0	25.6818	12.5647	0
AT1G17860	1	6149301	6150038	+	738	692	390	0	119.526	13.517	0
AT1G17870	1	6149939	6152222	-	1856	150	372	0	10.3021	5.12667	0
AT1G17880	1	6152409	6153982	-	778	810	1696	0	132.714	55.7592	0
AT1G17890	1	6154268	6155752	-	1353	265	900	0	24.9666	17.0143	0
AT1G17900	1	6157368	6158130	-	763	0	0	0	0	0	0
AT1G17910	1	6159126	6161615	+	2295	0	0	0	0	0	0
AT1G17920	1	6161872	6165382	-	2755	33	141	0	1.52688	1.30909	0
AT1G17930	1	6166220	6168839	-	1987	84	284	0	5.38881	3.65587	0
AT1G17940	1	6169341	6173222	-	1734	60	97	0	4.41076	1.43085	0
AT1G17950	1	6177617	6179289	+	1123	7	5	0	0.794566	0.113884	0
AT1G17960	1	6180896	6183806	-	1565	13	3	0	1.05887	0.0490318	0
AT1G17970	1	6184904	6187472	+	1505	100	311	0	8.46984	5.2856	0
AT1G17980	1	6187507	6191708	-	2667	215	528	0	10.2761	5.06386	0
AT1G17990	1	6192071	6194093	-	1532	36	36	0	2.9954	0.601055	0
AT1G18000	1	6194543	6196229	-	1687	18	49	0	1.36009	0.742936	0
AT1G18010	1	6199898	6201484	+	1587	0	0	0	0	0	0
AT1G18020	1	6202249	6203918	+	1179	1	0	0	0.108118	0	0
AT1G18030	1	6204343	6206988	+	1423	67	208	0	6.0018	3.73877	0
AT1G18040	1	6206871	6209500	-	1634	98	188	0	7.64514	2.94291	0
AT1G18050	1	6209771	6211588	-	858	0	4	0	0	0.119246	0
AT1G18060	1	6211873	6213444	-	1003	1022	4043	0	129.886	103.104	0
AT1G18070	1	6213725	6218340	-	2131	522	1190	0	31.2247	14.2835	0
AT1G18075	1	6220648	6220833	+	186	10	103	0	6.85328	14.1643	0
AT1G18080	1	6222201	6224151	+	1358	3862	9882	0	362.513	186.13	0
AT1G18090	1	6224501	6227822	+	1879	90	234	0	6.10559	3.18537	0
AT1G18100	1	6227217	6230188	-	1432	54	149	0	4.80687	2.66142	0
AT1G18120	1	6232092	6233926	+	1835	0	0	0	0	0	0
AT1G18130	1	6235895	6238799	+	498	0	0	0	0	0	0
AT1G18140	1	6238844	6241436	-	1931	21	55	0	1.38627	0.728536	0
AT1G18150	1	6244298	6247812	-	2137	203	601	0	12.1089	7.19351	0
AT1G18160	1	6248793	6254039	+	3516	400	862	0	14.5018	6.27089	0
AT1G18170	1	6254229	6255690	+	989	371	938	0	47.8178	24.2592	0
AT1G18180	1	6255830	6257900	+	1154	19	44	0	2.09874	0.975253	0
AT1G18190	1	6257851	6261457	-	2251	178	512	0	10.0799	5.81788	0
AT1G18191	1	6262054	6262330	-	277	0	0	0	0	0	0
AT1G18200	1	6265416	6266937	-	852	36	14	0	5.3861	0.4203	0
AT1G18210	1	6266609	6268828	-	860	374	1023	0	55.4351	30.4262	0
AT1G18220	1	6269670	6269807	-	138	0	0	0	0	0	0
AT1G18230	1	6272666	6273307	-	642	0	0	0	0	0	0
AT1G18240	1	6274286	6275594	-	1309	0	0	0	0	0	0
AT1G18250	1	6276788	6278150	-	1008	132	931	0	16.6926	23.6243	0
AT1G18260	1	6278848	6282103	-	2331	411	856	0	22.4756	9.39295	0
AT1G18265	1	6282252	6283293	-	1042	44	46	0	5.38266	1.12917	0
AT1G18270	1	6283412	6293871	-	4443	407	298	0	11.677	1.71558	0
AT1G18280	1	6294333	6295364	+	770	3	0	0	0.496641	0	0
AT1G18290	1	6297364	6298328	+	965	11	1	0	1.45304	0.0265059	0
AT1G18300	1	6299687	6301086	+	1065	61	151	0	7.30116	3.62659	0
AT1G18310	1	6301200	6303956	-	1950	1	1	0	0.0653698	0.013117	0
AT1G18320	1	6304360	6305689	+	699	4	21	0	0.729448	0.768445	0
AT1G18330	1	6305966	6308013	-	1529	146	242	0	12.1719	4.04835	0
AT1G18335	1	6309041	6311326	-	1112	22	102	0	2.52191	2.34621	0
AT1G18340	1	6311483	6313931	-	1232	48	120	0	4.96641	2.49139	0
AT1G18350	1	6315651	6316738	+	1088	1	4	0	0.117161	0.0940376	0
AT1G18360	1	6316695	6319427	-	1673	146	1180	0	11.1242	18.0408	0
AT1G18370	1	6319650	6324222	-	3118	180	517	0	7.35882	4.24116	0
AT1G18382	1	6326366	6326699	-	259	16	7	0	7.87466	0.691304	0
AT1G18390	1	6325642	6330098	+	2325	146	86	0	8.00464	0.94612	0
AT1G18400	1	6331398	6333743	+	1016	62	102	0	7.77875	2.56789	0
AT1G18410	1	6336528	6342460	-	3423	4	9	0	0.148958	0.0672522	0
AT1G18415	1	6343096	6345662	-	2189	88	242	0	5.12447	2.82775	0
AT1G18420	1	6343330	6345689	+	1746	95	235	0	6.93571	3.44266	0
AT1G18430	1	6345764	6345835	+	72	0	0	0	0	0	0
AT1G18440	1	6345974	6347910	+	1111	113	252	0	12.9651	5.80172	0
AT1G18450	1	6348107	6351975	+	1627	47	137	0	3.68232	2.15379	0
AT1G18460	1	6352470	6356113	+	2460	611	1350	0	31.6605	14.0368	0
AT1G18470	1	6356131	6360192	-	1815	111	265	0	7.79575	3.73456	0
[truncated: 62,802 more rows]

## Sheet: Expression comparison
Gene name	baseMean	log2FoldChange (hybrid over parent)	lfcSE	stat	pvalue	padj
AT1G01010	65.8781	-1.62492	0.342907	-4.73866	2.15141e-06	2.13422e-05
AT1G01020	33.1153	0.392484	0.447365	0.877324	0.380311	0.623962
AT1G01030	32.7652	-1.99402	0.47211	-4.22363	2.40399e-05	0.000198882
AT1G01040	388.127	0.192279	0.163535	1.17576	0.239689	0.466978
AT1G01046	4.92613	0.64826	0.818019	0.792476	0.428083	0.662484
AT1G01050	113.272	-0.0467387	0.261723	-0.178581	0.858267	0.925619
AT1G01060	2190.07	-0.820635	0.117583	-6.97921	2.9685e-12	5.89682e-11
AT1G01070	48.9272	1.33744	0.402389	3.32374	0.000888188	0.00512693
AT1G01073	0	NA	NA	NA	NA	NA
AT1G01080	561.632	-0.0680597	0.147041	-0.462863	0.643463	0.803914
AT1G01090	1633.33	-0.447832	0.116348	-3.84908	0.000118561	0.00085496
AT1G01100	545.361	0.121106	0.150438	0.80502	0.420808	0.662325
AT1G01110	24.5178	0.254458	0.520527	0.488848	0.624949	0.800068
AT1G01115	0	NA	NA	NA	NA	NA
AT1G01120	670.328	0.414072	0.170792	2.42442	0.0153328	0.0589902
AT1G01130	16.1622	0.605177	0.602228	1.0049	0.314946	0.554367
AT1G01140	151.849	-0.886272	0.230411	-3.84648	0.000119826	0.000861518
AT1G01150	0.520775	0.489098	0.639712	0.76456	0.444534	0.676173
AT1G01160	310.812	0.287756	0.183291	1.56994	0.116428	0.284963
AT1G01170	261.007	0.127998	0.191719	0.667632	0.504369	0.718091
AT1G01180	99.5099	-0.453081	0.278517	-1.62676	0.103788	0.261794
AT1G01183	0.123471	0.183165	0.456268	0.401442	0.688095	0.818988
AT1G01190	32.7825	2.3193	0.517599	4.48089	7.43328e-06	6.7821e-05
AT1G01200	18.282	1.73337	0.607697	2.85236	0.00433955	0.0204281
AT1G01210	62.4694	0.574578	0.345804	1.66157	0.0965984	0.248485
AT1G01220	272.56	0.341306	0.186368	1.83136	0.0670472	0.189711
AT1G01225	20.4509	2.44395	0.622653	3.92506	8.67092e-05	0.000642688
AT1G01230	92.8446	0.233373	0.301088	0.7751	0.438281	0.671749
AT1G01240	187.933	0.563471	0.230905	2.44028	0.0146761	0.0569321
AT1G01250	15.9311	0.39543	0.594094	0.665602	0.505665	0.719176
AT1G01260	154.964	0.179545	0.231248	0.776416	0.437503	0.671052
AT1G01270	0	NA	NA	NA	NA	NA
AT1G01280	0	NA	NA	NA	NA	NA
AT1G01290	112.539	0.183106	0.264433	0.692446	0.488657	0.704713
AT1G01300	473.775	0.65151	0.159155	4.09355	4.24817e-05	0.00033345
AT1G01305	0	NA	NA	NA	NA	NA
AT1G01310	4.38322	1.26316	0.836799	1.50951	0.131168	0.309033
AT1G01320	5059.85	-0.223359	0.0983206	-2.27174	0.023102	0.0825827
AT1G01340	33.8219	-0.87126	0.439948	-1.98037	0.0476617	0.145776
AT1G01350	183.411	-0.404574	0.223243	-1.81226	0.0699467	0.195742
AT1G01355	0.123471	0.183165	0.456268	0.401442	0.688095	0.818988
AT1G01360	85.9277	0.748912	0.30889	2.42453	0.0153283	0.0589821
AT1G01370	14.9892	0.529809	0.607314	0.872381	0.383001	0.626196
AT1G01380	3.41725	0.22754	0.85212	0.267028	0.789448	0.884405
AT1G01390	44.4813	0.619099	0.398063	1.55528	0.119879	0.290928
AT1G01400	0	NA	NA	NA	NA	NA
AT1G01410	0	NA	NA	NA	NA	NA
AT1G01420	90.8316	0.0594073	0.295512	0.201032	0.840673	0.914836
AT1G01430	670.732	-0.777893	0.142861	-5.4451	5.17769e-08	6.56772e-07
AT1G01440	172.775	-0.348484	0.220742	-1.57869	0.114407	0.281483
AT1G01448	129.708	-0.401507	0.246665	-1.62774	0.103579	0.261512
AT1G01450	63.6365	-0.210731	0.337584	-0.624234	0.532474	0.741666
AT1G01453	1.65661	-1.51854	0.817652	-1.85719	0.0632836	0.181932
AT1G01460	0.198652	0.222154	0.472548	0.470119	0.63827	0.800068
AT1G01470	246.463	0.123939	0.196158	0.631832	0.527497	0.738257
AT1G01471	0	NA	NA	NA	NA	NA
AT1G01480	10.0352	-0.0676604	0.683052	-0.099056	0.921094	0.960315
AT1G01490	607.673	-0.954152	0.140575	-6.78747	1.14116e-11	2.15045e-10
AT1G01500	80.6687	0.0473886	0.310862	0.152443	0.878838	0.937527
AT1G01510	251.545	0.119352	0.193998	0.615223	0.538407	0.746409
AT1G01520	66.6837	-1.50457	0.334035	-4.50424	6.66097e-06	6.11663e-05
AT1G01530	0.322123	0.322891	0.547562	0.589688	0.5554	0.751549
AT1G01540	582.139	-0.343826	0.141726	-2.42599	0.0152666	0.0587635
AT1G01550	1007.02	0.061366	0.124467	0.49303	0.621991	0.799802
AT1G01560	11.9281	1.0851	0.701365	1.54713	0.121833	0.294312
AT1G01570	23.3035	-1.07705	0.541432	-1.98927	0.0466717	0.143293
AT1G01580	331.879	-4.68266	0.245723	-19.0567	5.78344e-81	1.45881e-78
AT1G01590	7.40935	-2.38083	0.774367	-3.07455	0.00210824	0.0108827
AT1G01600	65.9411	0.629396	0.351989	1.78811	0.0737576	0.203676
AT1G01610	353.41	-0.193307	0.168452	-1.14755	0.251152	0.481868
AT1G01620	1309.64	-0.129653	0.118974	-1.08977	0.275816	0.511557
AT1G01630	294.478	0.0942549	0.185791	0.507316	0.611933	0.792065
AT1G01640	19.331	-1.64015	0.575434	-2.85029	0.00436797	0.020526
AT1G01650	114.514	0.389202	0.293911	1.32422	0.185431	0.394225
AT1G01660	4.66405	0.322416	0.81744	0.394421	0.69327	0.822946
AT1G01670	7.25657	0.782177	0.760882	1.02799	0.303956	0.541995
AT1G01680	2.60084	0.580313	0.856702	0.677381	0.498164	0.713115
AT1G01690	19.8212	0.561288	0.559596	1.00302	0.315849	0.555408
AT1G01695	4.39629	1.73303	0.846731	2.04673	0.0406848	0.128866
AT1G01700	17.2198	1.30276	0.609021	2.1391	0.0324275	0.108055
AT1G01710	81.4203	0.453762	0.305753	1.48408	0.137788	0.320236
AT1G01720	301.032	-2.34172	0.186732	-12.5405	4.4813e-36	3.2105e-34
AT1G01725	28.2447	0.308598	0.476207	0.648033	0.516964	0.729163
AT1G01730	105.553	0.137115	0.274905	0.498773	0.617939	0.796972
AT1G01740	38.5417	0.296764	0.41925	0.707845	0.479041	0.696069
AT1G01750	17.1742	-1.12131	0.587382	-1.90899	0.0562628	0.166352
AT1G01760	20.3423	-0.642262	0.534469	-1.20168	0.229487	0.453931
AT1G01770	100.236	-0.987224	0.285365	-3.45952	0.000541149	0.00332081
AT1G01780	43.8905	-0.630115	0.411328	-1.5319	0.125546	0.300791
AT1G01790	872.83	0.34876	0.13623	2.56008	0.0104647	0.0429713
AT1G01800	294.582	0.635815	0.183994	3.45563	0.000549008	0.00336308
AT1G01810	3.74729	0.628499	0.844007	0.74466	0.456477	0.686002
AT1G01820	107.318	-0.584438	0.266699	-2.19137	0.0284247	0.0977149
AT1G01830	192.854	0.275736	0.219596	1.25565	0.209242	0.428229
AT1G01840	50.878	1.32594	0.400063	3.31433	0.000918631	0.00527875
AT1G01860	83.2855	0.428552	0.30993	1.38274	0.166745	0.366765
AT1G01870	0	NA	NA	NA	NA	NA
AT1G01880	15.4244	0.943313	0.625597	1.50786	0.13159	0.309876
AT1G01890	0	NA	NA	NA	NA	NA
AT1G01900	82.5107	1.21794	0.316474	3.84848	0.000118852	0.000856295
AT1G01910	194.879	-0.0536897	0.210742	-0.254765	0.798904	0.889379
AT1G01920	48.5652	0.10412	0.384308	0.270928	0.786446	0.881832
AT1G01930	112.398	-0.564119	0.265007	-2.12869	0.0332797	0.110287
AT1G01940	30.9958	-0.708693	0.470232	-1.50711	0.131781	0.310266
AT1G01950	92.1674	0.0430278	0.297805	0.144483	0.885119	0.940298
AT1G01960	758.833	-0.290877	0.136272	-2.13452	0.0328	0.108996
AT1G01970	367.498	-0.0225827	0.16995	-0.132879	0.894289	0.945413
AT1G01980	2.35693	1.51324	0.842008	1.79718	0.0723077	0.200818
AT1G01990	204.673	-0.197946	0.207459	-0.954146	0.34001	0.582877
AT1G02000	104.66	-0.397223	0.269694	-1.47287	0.140787	0.325236
AT1G02010	48.5433	-0.131276	0.377073	-0.348146	0.72773	0.844094
AT1G02020	147.699	-0.320996	0.234607	-1.36823	0.171241	0.373399
AT1G02030	1.41065	-0.0260158	0.819515	-0.0317453	0.974675	0.987604
AT1G02040	0	NA	NA	NA	NA	NA
AT1G02050	51.2294	-0.620816	0.365472	-1.69867	0.0893817	0.234825
AT1G02060	77.8862	-0.674853	0.317715	-2.12408	0.0336634	0.111218
AT1G02065	10.9262	-0.881792	0.663583	-1.32883	0.183903	0.391973
AT1G02070	1.47275	-0.702274	0.831965	-0.844115	0.398605	0.641174
AT1G02074	0	NA	NA	NA	NA	NA
AT1G02080	538.384	0.0339678	0.16891	0.2011	0.840621	0.914836
AT1G02090	93.5108	-0.161984	0.289627	-0.559284	0.575968	0.768654
AT1G02100	95.2463	-0.211313	0.282353	-0.7484	0.454219	0.683884
AT1G02110	242.356	0.146458	0.210012	0.697379	0.485566	0.702431
AT1G02120	264.579	0.520786	0.199552	2.60978	0.00906013	0.0381167
AT1G02130	110.615	-0.202194	0.276056	-0.732438	0.463901	0.691544
AT1G02136	0	NA	NA	NA	NA	NA
AT1G02140	556.632	0.288993	0.147802	1.95527	0.0505509	0.152706
AT1G02145	27.82	0.892466	0.492348	1.81267	0.0698821	0.195652
AT1G02150	1133.81	-0.368955	0.127809	-2.88678	0.00389209	0.0185891
AT1G02160	40.6195	0.665381	0.427753	1.55553	0.119821	0.290815
AT1G02170	119.854	0.164649	0.262266	0.627795	0.530138	0.739518
AT1G02180	50.7953	1.6606	0.409492	4.05527	5.00773e-05	0.000388661
AT1G02190	1.27582	-0.714751	0.783169	-0.912639	0.361432	0.604571
AT1G02205	240.446	1.3606	0.220945	6.15809	7.36294e-10	1.17144e-08
AT1G02210	0	NA	NA	NA	NA	NA
AT1G02220	48.0791	-1.32249	0.381883	-3.46308	0.000534032	0.00328213
AT1G02228	0	NA	NA	NA	NA	NA
AT1G02230	2.56391	1.01409	0.855558	1.1853	0.235898	0.461984
AT1G02250	0	NA	NA	NA	NA	NA
AT1G02260	128.425	0.111343	0.249359	0.446517	0.655224	0.811836
AT1G02270	89.0679	-0.0294403	0.290312	-0.101409	0.919226	0.959132
AT1G02280	353.467	-0.4611	0.179819	-2.56424	0.0103403	0.042569
AT1G02290	83.2801	0.297593	0.300976	0.988759	0.322781	0.563407
AT1G02300	51.3602	0.658859	0.375762	1.75339	0.0795344	0.215476
AT1G02305	232.908	0.0548737	0.205532	0.266983	0.789482	0.884405
AT1G02310	4.60916	0.640391	0.837205	0.764915	0.444322	0.676173
AT1G02320	0	NA	NA	NA	NA	NA
AT1G02330	102.904	0.111586	0.277978	0.401419	0.688111	0.818988
AT1G02335	33.292	0.819735	0.476598	1.71997	0.0854379	0.227106
AT1G02340	17.2516	-0.31723	0.588685	-0.538879	0.58997	0.779428
AT1G02350	10.4054	1.16535	0.704844	1.65334	0.0982614	0.251629
AT1G02360	48.567	-1.53826	0.392259	-3.92153	8.7987e-05	0.000651392
AT1G02370	60.9832	0.227433	0.34914	0.65141	0.514782	0.727357
AT1G02380	26.4239	-0.285508	0.487553	-0.585593	0.558149	0.753292
AT1G02390	10.7689	1.90863	0.724565	2.63417	0.00843424	0.0359126
AT1G02391	0	NA	NA	NA	NA	NA
AT1G02400	20.3537	-0.539552	0.535126	-1.00827	0.313324	0.552355
AT1G02405	0.370413	0.320866	0.540895	0.593214	0.553038	0.751549
AT1G02410	87.9625	0.188428	0.295338	0.638008	0.523468	0.734844
AT1G02420	42.6281	-0.411702	0.398803	-1.03235	0.30191	0.53938
AT1G02430	24.419	-0.450572	0.504239	-0.893569	0.371553	0.614784
AT1G02440	2.03006	0.195831	0.848209	0.230876	0.817411	0.900856
AT1G02450	17.0454	2.85702	0.692105	4.12801	3.65915e-05	0.000290894
AT1G02460	3.17995	0.452232	0.85059	0.531668	0.594956	0.78289
AT1G02470	8.64164	1.0818	0.734831	1.47218	0.140973	0.32539
AT1G02475	180.258	-1.03253	0.22231	-4.64456	3.40799e-06	3.29307e-05
AT1G02480	0	NA	NA	NA	NA	NA
AT1G02490	1.20195	0.353421	0.801231	0.441098	0.659142	0.814801
AT1G02500	3313.96	-1.49021	0.112337	-13.2656	3.66597e-40	3.07168e-38
AT1G02510	0	NA	NA	NA	NA	NA
AT1G02520	23.7295	-3.08818	0.563629	-5.4791	4.27501e-08	5.48592e-07
AT1G02530	2.66123	0.044676	0.856254	0.0521761	0.958388	0.978553
AT1G02540	0	NA	NA	NA	NA	NA
AT1G02550	0	NA	NA	NA	NA	NA
AT1G02560	1249.6	-0.17674	0.120556	-1.46604	0.142637	0.327793
AT1G02570	0	NA	NA	NA	NA	NA
AT1G02575	1.15063	-1.18344	0.775231	-1.52657	0.126869	0.301929
AT1G02580	0.432519	-0.445127	0.562197	-0.791762	0.428499	0.662484
AT1G02590	0	NA	NA	NA	NA	NA
AT1G02600	0	NA	NA	NA	NA	NA
AT1G02610	14.1362	-3.94054	0.729871	-5.39896	6.70299e-08	8.37528e-07
AT1G02620	0.557707	-0.166395	0.643834	-0.258444	0.796064	0.887795
AT1G02630	5.72303	2.59558	0.847363	3.06312	0.0021904	0.0112374
AT1G02640	168.103	-1.92882	0.234739	-8.21687	2.08884e-16	5.76096e-15
AT1G02650	15.3291	-2.08692	0.615982	-3.38796	0.000704137	0.0041873
AT1G02660	126.7	-2.77442	0.282457	-9.82246	9.01187e-23	3.60698e-21
AT1G02670	5.79025	-0.716295	0.782693	-0.915167	0.360104	0.603985
AT1G02680	36.1952	0.52713	0.451105	1.16853	0.242593	0.470422
AT1G02681	0.123471	0.183165	0.456268	0.401442	0.688095	0.818988
AT1G02690	86.7612	0.223408	0.29843	0.748612	0.454091	0.683819
AT1G02700	27.6043	1.20504	0.499949	2.41033	0.0159379	0.060979
AT1G02710	25.9807	-0.268728	0.494771	-0.543137	0.587035	0.777873
AT1G02720	122.455	-0.323215	0.255457	-1.26524	0.205784	0.422867
AT1G02730	465.413	0.458152	0.167302	2.73848	0.00617241	0.0275156
AT1G02740	29.5783	0.725177	0.480616	1.50885	0.131338	0.309372
AT1G02750	65.8128	-0.121718	0.330691	-0.368072	0.712819	0.834273
AT1G02760	0	NA	NA	NA	NA	NA
AT1G02770	3.79976	-0.0462347	0.834722	-0.0553894	0.955828	0.976928
AT1G02780	2703.79	0.0399181	0.104073	0.383558	0.701306	0.828195
AT1G02790	4.78905	2.23009	0.856171	2.60472	0.00919484	0.0386014
AT1G02800	21.1565	0.994331	0.548447	1.81299	0.0698327	0.195559
AT1G02810	18.438	-1.80129	0.578899	-3.11158	0.00186091	0.00976502
AT1G02813	0	NA	NA	NA	NA	NA
AT1G02816	208.015	-1.40861	0.205898	-6.84129	7.84858e-12	1.49884e-10
AT1G02820	489.652	-0.579007	0.153508	-3.77184	0.00016205	0.0011351
AT1G02830	0	NA	NA	NA	NA	NA
AT1G02840	244.023	0.0230623	0.194358	0.118659	0.905545	0.952057
AT1G02850	223.216	-3.46296	0.25338	-13.6671	1.59701e-42	1.48167e-40
AT1G02860	47.5839	-1.48242	0.384296	-3.8575	0.000114554	0.000829768
AT1G02870	113.437	-0.11895	0.280253	-0.42444	0.671245	0.818988
AT1G02880	83.7234	0.728474	0.315647	2.30788	0.0210061	0.0763833
AT1G02890	275.531	-0.410585	0.190379	-2.15667	0.0310312	0.104524
AT1G02900	67.7503	-2.99199	0.361333	-8.28042	1.22746e-16	3.4723e-15
AT1G02910	354.767	-0.311778	0.169086	-1.8439	0.0651983	0.185782
AT1G02920	248.826	-0.795615	0.564233	-1.41008	0.158515	0.35335
AT1G02930	482.457	1.02677	0.180098	5.70118	1.18982e-08	1.63516e-07
AT1G02940	3.64997	1.50191	0.853922	1.75884	0.078605	0.213699
AT1G02950	24.567	0.32297	0.508531	0.635103	0.525361	0.736418
AT1G02952	17.0284	0.00389938	0.576594	0.00676277	0.994604	0.996975
AT1G02960	73.4158	0.18299	0.320466	0.571011	0.567992	0.761611
AT1G02965	0	NA	NA	NA	NA	NA
AT1G02970	19.409	0.75086	0.569616	1.31819	0.187441	0.397485
AT1G02980	0	NA	NA	NA	NA	NA
AT1G02990	213.446	-0.0379329	0.20415	-0.185809	0.852595	0.922542
AT1G03000	159.462	0.0412496	0.22802	0.180903	0.856444	0.924847
AT1G03010	8.95786	-0.997038	0.705416	-1.4134	0.157537	0.352142
AT1G03020	20.7024	-2.0167	0.562311	-3.58644	0.000335218	0.00218148
AT1G03022	0	NA	NA	NA	NA	NA
AT1G03030	61.1256	-0.0730562	0.344018	-0.212362	0.831825	0.910196
AT1G03040	293.536	-0.342166	0.181706	-1.88308	0.0596899	0.174438
AT1G03050	8.54031	0.587312	0.722806	0.812545	0.416479	0.657968
AT1G03055	56.5569	-0.913401	0.351036	-2.60202	0.00926766	0.03886
AT1G03060	651.068	-0.0116961	0.141649	-0.0825709	0.934193	0.966317
AT1G03070	1.01466	0.868284	0.761351	1.14045	0.254098	0.48506
AT1G03080	781.966	-0.152114	0.1347	-1.12928	0.25878	0.490871
AT1G03090	346.077	-2.59404	0.202059	-12.8381	1.00355e-37	7.66589e-36
AT1G03100	47.3622	-0.96558	0.391049	-2.4692	0.0135414	0.0531277
AT1G03103	0	NA	NA	NA	NA	NA
AT1G03106	17.8431	3.59068	0.742099	4.83854	1.30794e-06	1.35233e-05
AT1G03110	59.5613	0.456911	0.352602	1.29583	0.195035	0.408439
AT1G03120	6.14988	0.271533	0.780569	0.347866	0.727941	0.844175
AT1G03130	5769.63	0.787079	0.0960209	8.19695	2.46554e-16	6.73091e-15
AT1G03140	345.538	-0.0552418	0.173244	-0.318867	0.749828	0.858005
AT1G03150	38.7761	0.477098	0.42025	1.13527	0.256262	0.487499
AT1G03160	371.177	0.264672	0.165585	1.59841	0.109953	0.273411
AT1G03170	0.953294	0.0777532	0.764531	0.101701	0.918994	0.959132
AT1G03180	18.4106	0.608154	0.573139	1.06109	0.288647	0.525059
AT1G03190	56.2573	-0.144814	0.369561	-0.391854	0.695166	0.823756
AT1G03200	9.48959	-0.265113	0.705928	-0.375552	0.70725	0.832273
AT1G03210	63.9597	0.216779	0.34142	0.634933	0.525472	0.736531
AT1G03220	846.534	-1.6163	0.139451	-11.5905	4.60705e-31	2.71435e-29
AT1G03230	185.208	-0.729508	0.232067	-3.14352	0.00166928	0.00889558
AT1G03240	0.432519	-0.445127	0.562197	-0.791762	0.428499	0.662484
AT1G03250	110.847	0.109611	0.267368	0.409965	0.681832	0.818988
AT1G03260	37.4339	-0.343707	0.435242	-0.789693	0.429707	0.663741
AT1G03270	25.1233	1.53341	0.537494	2.85289	0.00433241	0.0204016
AT1G03280	156.999	0.194902	0.236285	0.824861	0.409451	0.65222
AT1G03290	178.493	0.495327	0.222969	2.22151	0.0263166	0.0918236
AT1G03300	83.1518	-0.0487434	0.302112	-0.161342	0.871824	0.934166
AT1G03310	684.361	0.876155	0.139456	6.28267	3.32802e-10	5.48964e-09
AT1G03320	0.754642	-0.0917388	0.726376	-0.126297	0.899497	0.948045
AT1G03330	75.279	0.174182	0.321215	0.542259	0.58764	0.778185
AT1G03340	10.2422	-0.200827	0.685157	-0.29311	0.769438	0.871253
AT1G03350	371.21	-0.258845	0.165264	-1.56625	0.117289	0.286133
AT1G03360	64.7002	0.168169	0.336369	0.499954	0.617107	0.796317
AT1G03365	191.636	-0.163687	0.214587	-0.7628	0.445583	0.676691
AT1G03370	254.18	0.0292792	0.188964	0.154946	0.876864	0.937155
AT1G03380	393.878	-0.630696	0.161222	-3.91198	9.15423e-05	0.000676029
AT1G03390	0.397304	0.33168	0.549087	0.604057	0.545806	0.750224
AT1G03400	180.807	0.725521	0.228675	3.17272	0.00151018	0.00815361
AT1G03410	207.616	0.326615	0.218232	1.49665	0.134486	0.314796
AT1G03420	161.382	0.294596	0.231282	1.27375	0.202751	0.419195
AT1G03430	64.6923	1.4	0.35711	3.92035	8.84202e-05	0.000654169
AT1G03440	163.373	-0.286872	0.226177	-1.26835	0.204672	0.421578
AT1G03445	3.16629	-2.38781	0.856573	-2.78763	0.00530959	0.0242496
AT1G03457	46.1869	-1.22589	0.386604	-3.17092	0.00151957	0.00819152
AT1G03470	104.068	-1.66677	0.277461	-6.0072	1.88752e-09	2.8656e-08
AT1G03475	909.423	-0.450976	0.141253	-3.19269	0.00140955	0.00767187
AT1G03490	0.123471	0.183165	0.456268	0.401442	0.688095	0.818988
AT1G03495	122.66	0.410054	0.299317	1.36997	0.170697	0.372818
AT1G03502	0.123471	0.183165	0.456268	0.401442	0.688095	0.818988
AT1G03506	0.990226	-0.559954	0.767187	-0.72988	0.465463	0.691544
AT1G03510	13.0493	-0.190371	0.640643	-0.297156	0.766347	0.868876
AT1G03515	0	NA	NA	NA	NA	NA
AT1G03520	108.236	-0.16292	0.269496	-0.604534	0.545489	0.750224
AT1G03530	146.888	-0.473907	0.23841	-1.98778	0.0468358	0.143779
AT1G03540	18.3567	-0.571654	0.57047	-1.00207	0.316307	0.555968
AT1G03545	23.6604	-0.852377	0.505359	-1.68668	0.0916656	0.23919
AT1G03550	43.2718	-0.113609	0.401837	-0.282725	0.777388	0.876461
AT1G03560	106.738	-0.612814	0.27028	-2.26733	0.0233702	0.0833323
AT1G03570	0	NA	NA	NA	NA	NA
AT1G03580	5.24333	-1.92731	0.825024	-2.33607	0.0194878	0.0718261
AT1G03590	196.954	-1.25879	0.216188	-5.82265	5.79224e-09	8.23117e-08
AT1G03600	3839.16	0.20071	0.100213	2.00284	0.0451942	0.139803
AT1G03610	201.263	-0.736188	0.207678	-3.54485	0.000392837	0.0025099
AT1G03620	2.74817	-0.249562	0.854956	-0.2919	0.770363	0.871648
AT1G03630	1146.96	1.08951	0.125383	8.68944	3.64225e-18	1.12672e-16
AT1G03640	0	NA	NA	NA	NA	NA
AT1G03650	13.2288	-0.925895	0.625534	-1.48017	0.138829	0.322077
AT1G03660	4.52923	-0.0338169	0.817275	-0.0413776	0.966995	0.983893
AT1G03670	0.198652	0.222154	0.472548	0.470119	0.63827	0.800068
AT1G03680	1879.86	-0.0321423	0.111371	-0.288605	0.772884	0.873204
AT1G03687	71.3912	-0.0714399	0.333296	-0.214344	0.830279	0.909121
AT1G03700	1.50968	-1.44662	0.810277	-1.78534	0.0742065	0.204217
AT1G03710	1.21331	0.997887	0.787018	1.26793	0.204821	0.421578
AT1G03720	0	NA	NA	NA	NA	NA
AT1G03730	30.167	0.00470212	0.462993	0.0101559	0.991897	0.995721
AT1G03740	223.681	-0.782222	0.202489	-3.86303	0.000111989	0.000813866
AT1G03743	0.198652	0.222154	0.472548	0.470119	0.63827	0.800068
AT1G03746	0	NA	NA	NA	NA	NA
AT1G03750	70.2609	0.168366	0.333488	0.504863	0.613655	0.793573
AT1G03760	43.0273	-0.0907475	0.396722	-0.228743	0.819069	0.902149
AT1G03770	35.4441	-0.286432	0.428241	-0.668856	0.503587	0.717387
AT1G03780	62.3904	0.253923	0.343852	0.738465	0.460232	0.68955
AT1G03790	12.1708	2.35531	0.72721	3.23883	0.00120021	0.00667196
AT1G03800	6.55607	-2.49598	0.805348	-3.09925	0.00194011	0.0101227
AT1G03810	0	NA	NA	NA	NA	NA
AT1G03820	68.0965	0.788812	0.340319	2.31786	0.0204567	0.0749183
AT1G03830	85.9779	0.0474761	0.297036	0.159833	0.873013	0.935026
AT1G03840	7.56053	0.219551	0.752273	0.291851	0.770401	0.871648
AT1G03850	50.9693	-2.5565	0.413495	-6.18266	6.3029e-10	1.00809e-08
AT1G03860	387.977	-0.533238	0.161315	-3.30557	0.000947846	0.00542164
AT1G03870	943.401	-1.92984	0.137404	-14.045	8.27137e-45	8.24244e-43
AT1G03880	102.337	6.26169	0.678938	9.22278	2.895e-20	1.0279e-18
AT1G03890	13.5182	3.70124	0.798602	4.63466	3.57533e-06	3.43694e-05
AT1G03900	423.616	-0.123285	0.157697	-0.781784	0.434341	0.668037
AT1G03905	20.8251	-1.51058	0.53887	-2.80324	0.00505916	0.0232904
AT1G03910	230.332	-0.196384	0.197436	-0.994672	0.319896	0.559456
AT1G03920	6.25644	0.364828	0.815166	0.44755	0.654478	0.811271
AT1G03930	220.587	0.433984	0.202449	2.14367	0.0320595	0.107183
AT1G03935	3.24033	-0.00975298	0.850012	-0.0114739	0.990845	0.995514
AT1G03940	122.064	1.45749	0.278705	5.22952	1.69953e-07	1.99972e-06
AT1G03950	25.7117	-0.220231	0.49589	-0.444111	0.656962	0.813226
AT1G03960	54.4558	-0.0768837	0.376737	-0.204078	0.838293	0.914505
AT1G03970	155.802	0.0496073	0.230211	0.215486	0.829388	0.908721
AT1G03980	100.632	0.261393	0.283842	0.920911	0.357097	0.600994
AT1G03982	0	NA	NA	NA	NA	NA
AT1G03990	63.403	-1.00875	0.352767	-2.85954	0.00424262	0.020038
AT1G04000	122.544	-0.112353	0.253893	-0.44252	0.658113	0.814276
AT1G04010	29.2742	0.480362	0.476474	1.00816	0.313377	0.552377
AT1G04020	65.5939	0.00604632	0.346914	0.0174289	0.986094	0.993108
AT1G04030	186.842	0.186986	0.230575	0.810956	0.417391	0.658788
AT1G04040	642.953	0.15684	0.139958	1.12062	0.262449	0.495958
AT1G04050	33.357	1.46992	0.472615	3.11019	0.00186968	0.009806
AT1G04070	37.5317	0.34995	0.429235	0.815287	0.414908	0.65714
AT1G04080	660.797	-0.157769	0.138011	-1.14316	0.252973	0.484229
AT1G04090	7.93829	-0.390265	0.75351	-0.51793	0.604507	0.790145
AT1G04100	26.8634	0.166102	0.492265	0.337425	0.735797	0.849555
AT1G04110	57.85	0.00623435	0.352266	0.0176978	0.98588	0.993108
AT1G04120	744.154	-0.242571	0.135001	-1.79681	0.0723654	0.200886
AT1G04130	41.8315	0.548864	0.417378	1.31503	0.188501	0.398992
AT1G04140	462.097	-0.219839	0.157904	-1.39223	0.163851	0.362376
AT1G04150	2.12835	0.354299	0.855098	0.414337	0.678627	0.818988
AT1G04160	37.4402	0.674106	0.449954	1.49817	0.13409	0.314061
AT1G04170	531.247	0.0541681	0.147173	0.368058	0.71283	0.834273
AT1G04171	0	NA	NA	NA	NA	NA
AT1G04180	3.1324	-0.484319	0.854496	-0.566789	0.570857	0.763798
AT1G04190	132.536	0.228703	0.250283	0.913779	0.360833	0.604571
AT1G04200	78.4388	0.282373	0.308569	0.915105	0.360136	0.603985
AT1G04210	413.318	-0.267947	0.159265	-1.6824	0.0924915	0.240774
AT1G04220	75.2751	0.559835	0.323632	1.72985	0.0836569	0.223593
AT1G04230	32.601	0.502713	0.451851	1.11256	0.265896	0.500236
AT1G04240	183.831	2.04457	0.24285	8.41909	3.79405e-17	1.10159e-15
AT1G04250	222.057	0.354661	0.212691	1.66749	0.0954162	0.246591
AT1G04260	89.8725	0.0021341	0.290079	0.00735695	0.99413	0.996889
AT1G04270	1211.1	0.39369	0.122457	3.21493	0.00130477	0.00717415
AT1G04280	150.868	-2.15508	0.24039	-8.96491	3.10538e-19	1.0372e-17
AT1G04290	118.407	-0.11278	0.258963	-0.435507	0.663194	0.817526
AT1G04295	55.1238	-0.397867	0.360499	-1.10366	0.269742	0.504596
AT1G04300	546.206	-0.627607	0.146653	-4.27954	1.87282e-05	0.00015807
AT1G04310	80.1928	-0.882189	0.309068	-2.85436	0.00431241	0.020328
AT1G04320	0	NA	NA	NA	NA	NA
AT1G04330	1.37371	0.480681	0.818258	0.587444	0.556905	0.752181
AT1G04340	74.6808	-0.081513	0.317186	-0.256988	0.797188	0.888591
AT1G04350	654.111	0.370521	0.1485	2.49508	0.0125928	0.0501867
AT1G04360	12.1617	-0.898197	0.642015	-1.39903	0.161805	0.358734
AT1G04370	0	NA	NA	NA	NA	NA
AT1G04380	1.20195	0.353421	0.801231	0.441098	0.659142	0.814801
AT1G04390	88.1972	0.415318	0.29521	1.40686	0.159469	0.354792
AT1G04400	814.741	-0.916517	0.138417	-6.62141	3.55788e-11	6.41026e-10
AT1G04410	3191.34	-0.666155	0.100903	-6.60197	4.05738e-11	7.24553e-10
AT1G04420	663.936	-0.381444	0.136311	-2.79833	0.00513672	0.023616
AT1G04425	18.1347	2.05687	0.626108	3.28516	0.00101924	0.00577598
AT1G04430	680.766	0.145168	0.141502	1.02591	0.304935	0.543181
AT1G04440	267.209	-0.343385	0.186398	-1.84222	0.0654437	0.18624
AT1G04445	0.520775	0.489098	0.639712	0.76456	0.444534	0.676173
AT1G04450	0	NA	NA	NA	NA	NA
AT1G04457	0	NA	NA	NA	NA	NA
AT1G04470	1.74487	-0.523777	0.844427	-0.620275	0.535077	0.743836
AT1G04480	678.296	0.0795213	0.14754	0.53898	0.589901	0.779428
AT1G04490	2.61392	1.1058	0.856014	1.2918	0.196426	0.410078
AT1G04500	0.988508	-0.622247	0.743933	-0.836429	0.402913	0.645146
AT1G04501	0	NA	NA	NA	NA	NA
AT1G04510	147.957	-0.309954	0.236241	-1.31202	0.189512	0.40044
AT1G04520	235.472	0.179895	0.197524	0.91075	0.362427	0.604806
AT1G04530	635.239	0.487082	0.153566	3.1718	0.00151499	0.00817414
AT1G04540	14.4946	0.759483	0.62037	1.22424	0.220861	0.442212
AT1G04550	188.761	0.608847	0.217511	2.79916	0.0051236	0.0235646
AT1G04555	23.3589	0.236215	0.516134	0.457662	0.647195	0.806308
AT1G04560	81.6891	5.98578	0.68956	8.68058	3.93739e-18	1.21457e-16
AT1G04570	8.09586	-0.364579	0.727916	-0.500853	0.616475	0.795961
AT1G04580	1.59754	0.522573	0.830759	0.629032	0.529328	0.739098
AT1G04590	97.0888	0.309162	0.285747	1.08194	0.279277	0.516093
AT1G04600	4.59019	0.920197	0.827906	1.11148	0.266364	0.500738
AT1G04610	1.5445	-0.722771	0.806842	-0.895802	0.370359	0.613674
AT1G04620	19.2271	-1.39413	0.564478	-2.46977	0.01352	0.0530709
AT1G04625	0	NA	NA	NA	NA	NA
AT1G04630	166.503	-0.0166606	0.229088	-0.072726	0.942024	0.970043
AT1G04635	17.4037	0.983623	0.589617	1.66824	0.0952676	0.246359
AT1G04640	301.378	-0.408544	0.177404	-2.3029	0.0212844	0.0771908
AT1G04645	0	NA	NA	NA	NA	NA
AT1G04650	40.1213	0.22866	0.420226	0.544136	0.586348	0.777399
AT1G04660	10.5964	2.51237	0.764647	3.28566	0.00101744	0.0057685
AT1G04670	0	NA	NA	NA	NA	NA
AT1G04680	427.117	1.37469	0.166402	8.26127	1.44136e-16	4.04432e-15
AT1G04684	0	NA	NA	NA	NA	NA
AT1G04690	431.864	0.222315	0.162717	1.36626	0.171856	0.374235
AT1G04700	20.0401	-0.216977	0.554994	-0.390953	0.695832	0.824343
AT1G04710	56.3903	0.55671	0.365707	1.52228	0.127938	0.303802
AT1G04720	0	NA	NA	NA	NA	NA
AT1G04730	33.6475	0.307218	0.450926	0.681304	0.495679	0.710944
AT1G04750	258.991	0.220597	0.195452	1.12865	0.259044	0.491168
AT1G04760	11.1889	0.0192845	0.662254	0.0291195	0.976769	0.988402
AT1G04770	128.83	1.14301	0.268111	4.26319	2.01528e-05	0.000169209
AT1G04778	0.804649	0.0662138	0.743345	0.0890754	0.929022	0.963622
AT1G04780	452.174	-0.455501	0.153437	-2.96866	0.002991	0.014778
AT1G04790	151.205	-0.327802	0.230908	-1.41962	0.155718	0.349465
AT1G04800	751.058	-0.159838	0.143716	-1.11218	0.266059	0.500359
AT1G04810	374.531	-0.201324	0.164637	-1.22283	0.221393	0.442804
AT1G04820	2663.68	0.736773	0.117379	6.27688	3.45446e-10	5.67886e-09
AT1G04830	76.4119	0.154961	0.311454	0.497539	0.618809	0.797767
AT1G04840	15.2837	-0.699049	0.594154	-1.17655	0.239377	0.466633
AT1G04850	197.557	0.609258	0.216991	2.80775	0.00498884	0.0230192
AT1G04860	381.695	-0.592252	0.161809	-3.66019	0.000252024	0.00168818
AT1G04870	116.301	0.0788614	0.273022	0.288846	0.772699	0.873181
AT1G04880	4.33132	-0.934129	0.825353	-1.13179	0.257722	0.489738
AT1G04890	0.198652	0.222154	0.472548	0.470119	0.63827	0.800068
AT1G04900	38.5253	-0.282232	0.442007	-0.638524	0.523133	0.734692
AT1G04910	201.318	0.0987865	0.211106	0.467946	0.639823	0.800978
AT1G04920	31.9399	1.24768	0.47998	2.59945	0.0093373	0.0390978
AT1G04930	19.0185	-0.0689829	0.550609	-0.125285	0.900298	0.948641
AT1G04940	9.37371	-0.0657149	0.718103	-0.0915119	0.927086	0.963603
AT1G04945	51.1357	0.14045	0.383791	0.365954	0.714399	0.835064
AT1G04950	115.01	0.268108	0.265601	1.00944	0.312763	0.551727
AT1G04960	47.5693	0.479577	0.41386	1.15879	0.246542	0.475508
AT1G04970	210.257	-0.419756	0.202049	-2.0775	0.0377558	0.121447
AT1G04980	58.5264	-0.182145	0.350335	-0.519917	0.603122	0.789437
AT1G04985	161.907	-0.28262	0.225379	-1.25398	0.209849	0.429145
AT1G04990	107.808	-1.36147	0.283148	-4.80833	1.52199e-06	1.5531e-05
AT1G05000	49.8987	-2.74519	0.405668	-6.76707	1.31416e-11	2.47069e-10
AT1G05010	1978.15	0.181686	0.122345	1.48504	0.137534	0.319769
AT1G05020	22.4089	-3.80506	0.62507	-6.0874	1.14757e-09	1.79281e-08
AT1G05030	56.2465	0.590751	0.364852	1.61915	0.105415	0.264795
AT1G05040	0.432519	-0.445127	0.562197	-0.791762	0.428499	0.662484
AT1G05055	80.4157	0.259481	0.31076	0.83499	0.403724	0.645974
AT1G05060	64.5527	0.0764595	0.333607	0.229191	0.818721	0.901807
AT1G05061	5.65846	-0.476815	0.794354	-0.600254	0.548337	0.751549
AT1G05065	8.16686	0.0750503	0.723527	0.103728	0.917385	0.958527
AT1G05070	157.408	0.40288	0.239404	1.68284	0.0924055	0.240628
AT1G05080	0	NA	NA	NA	NA	NA
AT1G05085	0	NA	NA	NA	NA	NA
AT1G05090	14.8648	0.200769	0.612364	0.327859	0.743018	0.854097
AT1G05100	7.08063	1.26394	0.774013	1.63297	0.102476	0.259365
AT1G05120	96.2454	-0.169669	0.285464	-0.594361	0.552271	0.751549
AT1G05135	329.416	-1.42321	0.175903	-8.09089	5.92302e-16	1.55391e-14
AT1G05136	0	NA	NA	NA	NA	NA
AT1G05140	655.409	-0.126551	0.14348	-0.88201	0.377771	0.621365
AT1G05150	394.71	-0.0330352	0.163406	-0.202167	0.839786	0.914816
AT1G05160	61.8974	-0.0280872	0.352653	-0.0796454	0.936519	0.96769
AT1G05170	124.489	1.71551	0.278481	6.16024	7.2635e-10	1.15638e-08
AT1G05180	83.2311	-0.0219763	0.302625	-0.072619	0.942109	0.970043
AT1G05190	3813.11	-0.188795	0.104172	-1.81234	0.0699342	0.195742
AT1G05200	540.108	0.221834	0.147391	1.50507	0.132305	0.311196
AT1G05205	63.7776	0.255999	0.340463	0.751916	0.452102	0.682139
AT1G05210	28.2237	1.10195	0.499687	2.20529	0.0274338	0.0948608
AT1G05220	21.9172	0.438948	0.528762	0.830143	0.406458	0.649105
AT1G05230	217.605	0.63926	0.207255	3.08442	0.00203952	0.0105731
AT1G05240	0	NA	NA	NA	NA	NA
AT1G05250	0	NA	NA	NA	NA	NA
AT1G05260	83.7069	-3.18851	0.339082	-9.40337	5.28435e-21	1.94765e-19
AT1G05270	105.928	-0.260728	0.272744	-0.955944	0.3391	0.581909
AT1G05280	1.22409	-1.22658	0.781936	-1.56864	0.116732	0.284963
AT1G05290	0	NA	NA	NA	NA	NA
AT1G05291	0	NA	NA	NA	NA	NA
AT1G05300	21.2514	-0.189059	0.528575	-0.357677	0.720585	0.839377
AT1G05310	11.6183	-0.388047	0.651411	-0.595702	0.551374	0.751549
AT1G05320	240.053	0.49271	0.221937	2.22004	0.0264158	0.0920768
AT1G05330	0.359055	-0.381876	0.529671	-0.720968	0.470929	0.691544
AT1G05340	23.1099	0.24132	0.517456	0.466357	0.64096	0.801912
AT1G05350	72.2669	0.148167	0.319788	0.46333	0.643128	0.803648
AT1G05360	67.2111	0.55481	0.335186	1.65523	0.0978784	0.250887
AT1G05370	9.95359	1.25453	0.718198	1.74678	0.0806756	0.21791
AT1G05380	328.794	-0.431563	0.179477	-2.40456	0.0161919	0.0617752
AT1G05385	147.788	0.292083	0.240718	1.21339	0.224982	0.447338
AT1G05390	0	NA	NA	NA	NA	NA
AT1G05400	2.88471	0.304504	0.853865	0.356619	0.721377	0.839976
AT1G05410	128.944	0.178463	0.25171	0.709001	0.478324	0.695286
AT1G05420	10.6005	1.89794	0.741507	2.55958	0.01048	0.0430197
AT1G05430	141.001	-0.409766	0.238283	-1.71966	0.0854946	0.227176
AT1G05440	19.5436	0.392478	0.550068	0.713508	0.475532	0.695182
AT1G05450	1.27542	0.317661	0.807002	0.39363	0.693854	0.823145
AT1G05460	171.219	0.581132	0.229637	2.53066	0.0113849	0.0461552
AT1G05470	102.959	0.602409	0.27917	2.15786	0.0309388	0.104285
AT1G05490	11.1703	1.49231	0.70263	2.12389	0.0336796	0.111218
AT1G05500	193.965	0.413918	0.229985	1.79976	0.0718986	0.199842
AT1G05510	31.1378	4.76059	0.745452	6.38617	1.70092e-10	2.86424e-09
AT1G05520	192.059	-0.393236	0.210647	-1.8668	0.061929	0.179192
AT1G05530	4.03133	-2.71387	0.854984	-3.17418	0.00150261	0.00812009
AT1G05540	28.7886	-0.507747	0.471599	-1.07665	0.281636	0.518736
AT1G05550	2.72128	-0.238732	0.855025	-0.279211	0.780083	0.87753
AT1G05560	1231.24	-2.78677	0.166697	-16.7176	9.76325e-63	1.59741e-60
AT1G05562	1037.31	-2.79424	0.164879	-16.9472	2.01936e-64	3.5955e-62
AT1G05570	236.377	-0.82089	0.197132	-4.16416	3.12496e-05	0.000251398
AT1G05575	6.12316	-1.60153	0.78458	-2.04126	0.0412249	0.130134
AT1G05577	0.915045	-0.642367	0.75707	-0.848491	0.396165	0.63953
AT1G05580	3.3019	1.7166	0.849649	2.02036	0.043346	0.135348
AT1G05590	121.764	0.415472	0.280336	1.48205	0.138327	0.321212
AT1G05600	69.002	-0.0378617	0.328952	-0.115098	0.908367	0.953326
AT1G05610	4.07056	-0.645092	0.827954	-0.779139	0.435898	0.669763
AT1G05615	0	NA	NA	NA	NA	NA
AT1G05620	28.7622	-0.123637	0.470767	-0.262629	0.792837	0.886851
AT1G05630	169.26	0.576635	0.23982	2.40444	0.0161971	0.0617755
AT1G05640	31.1048	0.616928	0.467188	1.32051	0.186664	0.396219
AT1G05650	3.16629	-2.38781	0.856573	-2.78763	0.00530959	0.0242496
AT1G05660	2.80724	-2.21161	0.854537	-2.58808	0.00965135	0.0402181
AT1G05670	74.0156	0.160848	0.315783	0.509364	0.610497	0.792011
AT1G05675	8.40359	-0.928106	0.720703	-1.28778	0.197823	0.412273
AT1G05680	265.976	-5.12819	0.30663	-16.7244	8.70759e-63	1.43438e-60
AT1G05690	51.5561	-0.239696	0.367812	-0.651682	0.514606	0.727224
AT1G05700	15.7024	-3.21746	0.671776	-4.78948	1.67216e-06	1.69349e-05
AT1G05710	57.729	0.846035	0.36923	2.29135	0.0219431	0.0792354
AT1G05720	76.871	0.153044	0.311811	0.490822	0.623552	0.800068
AT1G05730	16.3271	0.2213	0.586307	0.377447	0.705841	0.831563
AT1G05740	0.359055	-0.381876	0.529671	-0.720968	0.470929	0.691544
AT1G05750	76.4907	-0.0145055	0.314266	-0.0461568	0.963185	0.981618
AT1G05760	20.6412	0.0120019	0.533912	0.0224792	0.982066	0.991417
AT1G05770	3.82493	-0.0999732	0.836854	-0.119463	0.904908	0.951635
AT1G05780	29.8119	-0.509586	0.4601	-1.10756	0.268054	0.503095
AT1G05785	9.54264	0.152149	0.70392	0.216145	0.828875	0.90824
AT1G05790	128.078	-0.532132	0.248678	-2.13984	0.0323673	0.107913
AT1G05800	0	NA	NA	NA	NA	NA
AT1G05805	98.3609	-0.580155	0.27628	-2.09988	0.0357391	0.116555
AT1G05810	73.6692	-1.17987	0.31529	-3.74218	0.000182434	0.00126507
AT1G05820	20.4411	-1.38567	0.569507	-2.43311	0.0149697	0.0577766
AT1G05830	213.104	-0.397516	0.203067	-1.95756	0.050282	0.152226
AT1G05835	67.0758	1.60138	0.358961	4.46116	8.15161e-06	7.39293e-05
AT1G05840	140.45	-0.034764	0.246584	-0.140982	0.887884	0.941669
AT1G05850	3817.83	0.646911	0.11518	5.61654	1.94815e-08	2.60345e-07
AT1G05860	95.3304	0.0993205	0.282507	0.351568	0.725162	0.842472
AT1G05870	247.417	1.01395	0.198483	5.10848	3.24754e-07	3.65934e-06
AT1G05880	0.829823	-0.0309645	0.712976	-0.04343	0.965359	0.982802
AT1G05890	209.855	-0.574773	0.202057	-2.84461	0.00444653	0.0208345
AT1G05894	5.96636	0.41724	0.782729	0.533058	0.593993	0.78265
AT1G05900	93.0088	0.196681	0.28926	0.679944	0.49654	0.711599
AT1G05910	241.442	0.255675	0.194609	1.31379	0.188919	0.399639
AT1G05920	0	NA	NA	NA	NA	NA
AT1G05925	0	NA	NA	NA	NA	NA
AT1G05930	0	NA	NA	NA	NA	NA
AT1G05940	242.113	0.22684	0.194823	1.16434	0.244286	0.472437
AT1G05950	34.8907	0.696148	0.442707	1.57248	0.115839	0.284026
AT1G05960	320.864	-1.02627	0.173522	-5.91433	3.33225e-09	4.89923e-08
AT1G05970	42.0627	0.253309	0.43535	0.581851	0.560667	0.755596
AT1G05980	0	NA	NA	NA	NA	NA
AT1G05990	0.359055	-0.381876	0.529671	-0.720968	0.470929	0.691544
AT1G06000	944.075	1.37356	0.134098	10.243	1.27209e-24	5.63137e-23
AT1G06002	511.994	1.01028	0.156023	6.47522	9.46752e-11	1.63637e-09
AT1G06010	48.4678	1.54029	0.408144	3.77389	0.000160719	0.00112676
AT1G06020	1.52236	0.487498	0.827872	0.588857	0.555957	0.751549
AT1G06030	0	NA	NA	NA	NA	NA
AT1G06040	1808.01	0.592104	0.123396	4.79839	1.5995e-06	1.62466e-05
AT1G06050	54.5795	-0.298205	0.358111	-0.832716	0.405005	0.647503
AT1G06060	70.6168	0.00200753	0.320647	0.00626086	0.995005	0.997037
AT1G06070	137.826	0.366225	0.244161	1.49993	0.133632	0.313434
AT1G06080	23.1439	-0.204038	0.53572	-0.380866	0.703303	0.829448
AT1G06090	17.9586	-0.00955085	0.56196	-0.0169956	0.98644	0.993208
AT1G06100	9.97252	-0.637075	0.681496	-0.934819	0.349882	0.593055
AT1G06110	188.334	-0.127012	0.219805	-0.577839	0.563373	0.757377
AT1G06120	3.16629	-2.38781	0.856573	-2.78763	0.00530959	0.0242496
AT1G06130	128.292	0.16988	0.265838	0.639034	0.5228	0.734437
AT1G06135	0.123471	0.183165	0.456268	0.401442	0.688095	0.818988
AT1G06137	0	NA	NA	NA	NA	NA
AT1G06140	8.49903	-0.0223042	0.719075	-0.0310179	0.975255	0.987612
AT1G06148	1.23717	-0.286818	0.817204	-0.350974	0.725608	0.842472
AT1G06149	0	NA	NA	NA	NA	NA
AT1G06150	29.188	-0.6621	0.487562	-1.35798	0.17447	0.378396
AT1G06160	21.0161	-3.55943	0.613671	-5.80023	6.62249e-09	9.36704e-08
AT1G06170	3.41513	0.854536	0.853298	1.00145	0.316609	0.556187
AT1G06180	87.0745	-1.46808	0.298988	-4.91017	9.09962e-07	9.65165e-06
AT1G06190	961.053	-0.457381	0.131243	-3.485	0.000492145	0.00305807
AT1G06200	176.451	0.39618	0.226347	1.75033	0.0800622	0.216567
AT1G06210	177.617	0.375308	0.220191	1.70447	0.0882934	0.232495
AT1G06220	488.174	-0.438576	0.161542	-2.71493	0.00662888	0.0292011
AT1G06225	0	NA	NA	NA	NA	NA
AT1G06230	500.689	-0.300684	0.158339	-1.89899	0.0575652	0.169478
AT1G06240	114.622	-0.424225	0.262857	-1.6139	0.106549	0.267062
AT1G06250	28.798	-0.478289	0.504323	-0.948379	0.342937	0.585644
AT1G06260	26.7909	1.50393	0.522224	2.87986	0.00397858	0.0189313
AT1G06265	64.8049	1.5994	0.364008	4.39387	1.11353e-05	9.80867e-05
AT1G06270	33.1261	0.195213	0.445264	0.438421	0.661081	0.816303
AT1G06280	0	NA	NA	NA	NA	NA
AT1G06290	261.847	-0.552199	0.19417	-2.84389	0.00445661	0.0208656
AT1G06310	0.557707	-0.166395	0.643834	-0.258444	0.796064	0.887795
AT1G06320	0.865037	-0.816533	0.699083	-1.16801	0.242804	0.470422
AT1G06330	0.359055	-0.381876	0.529671	-0.720968	0.470929	0.691544
AT1G06340	0	NA	NA	NA	NA	NA
AT1G06350	10.5588	1.63542	0.715402	2.28602	0.0222533	0.0801426
AT1G06360	214.691	1.36024	0.221695	6.13563	8.48215e-10	1.33634e-08
AT1G06370	29.9038	0.00283784	0.463845	0.00611808	0.995119	0.997054
AT1G06380	86.6721	-0.230889	0.293321	-0.787153	0.431192	0.665222
AT1G06390	250.394	-0.942175	0.195562	-4.81778	1.45168e-06	1.48762e-05
AT1G06400	370.932	-0.672873	0.176598	-3.8102	0.000138854	0.000986608
AT1G06410	1280.65	-1.48021	0.123993	-11.9379	7.5119e-33	4.78686e-31
AT1G06420	15.1225	1.29366	0.635545	2.03551	0.0417993	0.131536
AT1G06430	1861	-0.960847	0.108779	-8.833	1.01908e-18	3.26417e-17
AT1G06440	22.0646	-0.990246	0.524139	-1.88928	0.0588542	0.172641
AT1G06450	77.279	0.112613	0.31214	0.360776	0.718267	0.837684
AT1G06460	236.269	-0.462508	0.200972	-2.30135	0.0213717	0.0774712
AT1G06470	109.469	-0.00365207	0.269897	-0.0135314	0.989204	0.994844
AT1G06475	14.2673	0.715825	0.624059	1.14705	0.251362	0.482079
AT1G06480	0	NA	NA	NA	NA	NA
AT1G06490	32.5385	-0.0999257	0.446206	-0.223945	0.8228	0.904531
AT1G06500	74.2619	1.08725	0.346661	3.13634	0.0017107	0.00907044
AT1G06510	158.34	0.264269	0.231564	1.14124	0.253772	0.484973
AT1G06515	63.0792	0.612642	0.344144	1.78019	0.0750448	0.206009
AT1G06520	16.859	-1.30156	0.591403	-2.2008	0.0277504	0.0957232
AT1G06530	461.714	-0.483127	0.152344	-3.17129	0.00151762	0.00818284
AT1G06540	3.0438	-0.766647	0.854482	-0.897207	0.369608	0.612976
AT1G06550	82.9112	0.45685	0.304718	1.49926	0.133807	0.313723
AT1G06560	129.121	-0.115819	0.248632	-0.465826	0.64134	0.80222
AT1G06570	1007.29	-1.65354	0.14517	-11.3904	4.67035e-30	2.63619e-28
AT1G06580	28.7272	0.280906	0.473303	0.593502	0.552845	0.751549
AT1G06590	50.3344	0.297657	0.373829	0.796237	0.425894	0.662484
AT1G06610	0	NA	NA	NA	NA	NA
AT1G06620	56.1116	1.10283	0.373608	2.95184	0.00315892	0.0154876
AT1G06630	128.12	0.622486	0.253837	2.4523	0.0141945	0.0553316
AT1G06640	905.149	1.51648	0.13331	11.3756	5.53353e-30	3.10892e-28
AT1G06645	126.759	-0.366784	0.261948	-1.40022	0.161448	0.358108
AT1G06650	556.944	-0.552833	0.143275	-3.85856	0.000114058	0.000826426
AT1G06660	32.521	0.439766	0.461455	0.952998	0.340591	0.583598
AT1G06670	526.985	-0.362605	0.147889	-2.45188	0.0142114	0.0553439
AT1G06680	16472.7	0.712787	0.119033	5.98812	2.12274e-09	3.20463e-08
AT1G06690	355.154	-0.413422	0.16619	-2.48765	0.012859	0.0510375
AT1G06700	293.329	-0.0604905	0.186349	-0.324609	0.745477	0.855573
AT1G06710	70.7105	0.408891	0.324797	1.25891	0.208062	0.426356
AT1G06720	250.369	-0.362082	0.189315	-1.91259	0.0558002	0.165264
AT1G06730	120.16	-0.0740447	0.256744	-0.288399	0.773042	0.873342
AT1G06740	41.6502	0.318344	0.406388	0.783349	0.433422	0.667096
AT1G06750	0.692535	0.632881	0.69583	0.909534	0.363068	0.604806
AT1G06760	1041.48	0.250051	0.122168	2.04678	0.0406801	0.128866
AT1G06770	56.8831	-0.239089	0.351978	-0.679274	0.496965	0.711902
AT1G06780	83.6232	-0.307172	0.316823	-0.969538	0.332277	0.574495
AT1G06790	37.3383	-0.219643	0.446787	-0.491605	0.622999	0.800068
AT1G06800	97.4289	-0.280535	0.281207	-0.997609	0.318469	0.557834
AT1G06810	0.123471	0.183165	0.456268	0.401442	0.688095	0.818988
AT1G06820	192.341	-0.538199	0.216222	-2.4891	0.0128066	0.0508881
AT1G06830	94.1417	1.94124	0.324673	5.97907	2.24416e-09	3.37321e-08
AT1G06840	136.263	-0.711789	0.245169	-2.90326	0.00369305	0.017747
AT1G06850	56.9181	0.35533	0.355381	0.999854	0.317381	0.556912
AT1G06860	0	NA	NA	NA	NA	NA
AT1G06870	91.4407	0.114266	0.29488	0.3875	0.698386	0.826196
AT1G06880	0	NA	NA	NA	NA	NA
AT1G06890	140.568	-0.888638	0.244602	-3.63299	0.000280152	0.00185352
AT1G06900	263.91	-0.615733	0.186322	-3.30466	0.000950911	0.00543458
AT1G06910	45.0646	0.0132126	0.40225	0.0328468	0.973797	0.987254
AT1G06920	0	NA	NA	NA	NA	NA
AT1G06923	0.71811	-0.712813	0.669349	-1.06494	0.286905	0.523152
AT1G06925	0.432519	-0.445127	0.562197	-0.791762	0.428499	0.662484
AT1G06930	1.58315	-1.51003	0.816878	-1.84854	0.0645248	0.184145
AT1G06950	1742.12	-1.08091	0.110283	-9.80119	1.11267e-22	4.42419e-21
AT1G06960	79.929	0.725448	0.311513	2.32879	0.0198702	0.073102
AT1G06970	0.432519	-0.445127	0.562197	-0.791762	0.428499	0.662484
AT1G06980	11.6155	0.221017	0.673704	0.328063	0.742864	0.853991
AT1G06990	0	NA	NA	NA	NA	NA
AT1G07000	102.115	0.104313	0.275118	0.379157	0.704571	0.830424
AT1G07010	546.847	-0.238078	0.147729	-1.61159	0.107052	0.267907
AT1G07020	75.961	0.308881	0.313362	0.9857	0.32428	0.565494
AT1G07025	0.198652	0.222154	0.472548	0.470119	0.63827	0.800068
AT1G07030	188.171	-0.215669	0.220252	-0.979192	0.327485	0.569238
AT1G07040	113.299	-1.06928	0.27748	-3.85354	0.000116421	0.000841784
AT1G07050	20.1059	-3.19818	0.611703	-5.22832	1.71059e-07	2.01175e-06
AT1G07051	0	NA	NA	NA	NA	NA
AT1G07060	0.445594	0.434793	0.613163	0.709098	0.478264	0.695286
AT1G07070	47.8548	1.07169	0.396217	2.70481	0.00683443	0.0299648
AT1G07080	443.959	0.41174	0.156459	2.63162	0.00849794	0.036133
AT1G07090	93.9369	1.04922	0.296545	3.53816	0.000402931	0.0025683
AT1G07100	0	NA	NA	NA	NA	NA
AT1G07110	375.981	-0.663444	0.162976	-4.07082	4.68483e-05	0.000365234
AT1G07119	12.92	-0.119422	0.652394	-0.183052	0.854757	0.923727
AT1G07120	9.37926	-0.307012	0.705112	-0.435409	0.663265	0.817526
AT1G07128	40.4203	-1.46529	0.437574	-3.34866	0.000812042	0.00474848
AT1G07130	38.4055	-2.06905	0.437513	-4.72912	2.25495e-06	2.23054e-05
AT1G07135	59.5703	-1.87513	0.368204	-5.09265	3.5309e-07	3.9365e-06
AT1G07140	854.913	-0.395262	0.137159	-2.88179	0.00395427	0.0188415
AT1G07150	76.7464	-3.73525	0.368765	-10.1291	4.10529e-24	1.75635e-22
AT1G07160	3.11898	-0.738645	0.852215	-0.866736	0.386087	0.628933
AT1G07170	66.7	0.167883	0.3311	0.507045	0.612123	0.792103
AT1G07175	0.123471	0.183165	0.456268	0.401442	0.688095	0.818988
AT1G07180	725.088	-0.166058	0.133941	-1.23978	0.215055	0.436592
AT1G07190	0	NA	NA	NA	NA	NA
AT1G07200	377.445	-0.22865	0.169576	-1.34836	0.177543	0.38314
AT1G07210	205.966	0.00519185	0.206177	0.0251816	0.97991	0.990215
AT1G07220	100.833	0.419383	0.28209	1.4867	0.137094	0.319192
AT1G07230	247.487	0.106617	0.192222	0.554657	0.579129	0.771333
AT1G07240	123.717	-0.247526	0.256874	-0.963611	0.335241	0.57762
AT1G07250	339.4	-0.418911	0.169824	-2.46675	0.0136347	0.0534507
AT1G07260	26.197	-1.66783	0.501451	-3.326	0.000881006	0.00509397
AT1G07270	3.83629	0.252312	0.839184	0.300663	0.763671	0.866965
AT1G07280	794.818	0.430461	0.131085	3.28382	0.00102409	0.00579537
AT1G07290	5.93287	0.72645	0.79728	0.91116	0.362211	0.604692
AT1G07300	29.3541	0.638088	0.487721	1.3083	0.19077	0.402291
AT1G07310	244.186	-0.590377	0.194118	-3.04132	0.0023554	0.0119924
AT1G07320	3531.88	-0.387375	0.103006	-3.76069	0.000169448	0.00118247
AT1G07330	6.33357	-1.68965	0.789532	-2.14006	0.0323495	0.107869
AT1G07340	0	NA	NA	NA	NA	NA
AT1G07350	305.912	1.00634	0.204473	4.9216	8.584e-07	9.14481e-06
AT1G07360	286.478	-0.189608	0.180616	-1.04979	0.293816	0.530633
AT1G07370	112.42	0.941136	0.279428	3.36808	0.00075693	0.00446195
AT1G07380	78.4852	0.0862526	0.313626	0.275017	0.783303	0.879681
AT1G07390	76.927	-1.45907	0.314091	-4.64537	3.39462e-06	3.28147e-05
AT1G07400	12.6262	0.971893	0.658655	1.47557	0.140059	0.324051
AT1G07410	14.3575	0.0377351	0.609322	0.0619296	0.950619	0.973906
AT1G07420	79.6125	-1.07889	0.307125	-3.51287	0.0004433	0.00279108
AT1G07430	5.81829	1.6714	0.820751	2.03643	0.0417072	0.131357
AT1G07440	163.439	0.584709	0.229192	2.55117	0.0107361	0.0439147
AT1G07450	35.5775	-1.70999	0.441016	-3.87737	0.00010559	0.000769906
AT1G07460	0	NA	NA	NA	NA	NA
AT1G07470	32.013	-0.282851	0.445814	-0.63446	0.525781	0.73659
AT1G07473	1.00158	0.133451	0.775085	0.172176	0.863299	0.928359
AT1G07476	2.79949	0.666091	0.856173	0.777986	0.436577	0.670242
AT1G07480	48.2584	-0.160889	0.387728	-0.414954	0.678175	0.818988
AT1G07485	30.8908	1.20237	0.49145	2.44658	0.0144217	0.0560368
AT1G07490	33.8176	1.01193	0.469838	2.15379	0.0312563	0.105077
AT1G07500	11.9221	2.27205	0.736956	3.08302	0.00204915	0.0106139
AT1G07510	307.404	-0.133388	0.178982	-0.745259	0.456115	0.685759
AT1G07520	63.2416	-1.03538	0.336088	-3.08067	0.00206533	0.0106909
AT1G07530	297.308	-0.391954	0.17754	-2.20769	0.0272657	0.0943335
AT1G07540	0	NA	NA	NA	NA	NA
AT1G07550	1.07716	-0.997961	0.742325	-1.34437	0.178828	0.384851
AT1G07560	8.80904	-3.1689	0.775913	-4.0841	4.42487e-05	0.000346422
AT1G07570	146.116	-0.231403	0.240088	-0.963822	0.335135	0.57756
AT1G07580	0	NA	NA	NA	NA	NA
AT1G07590	1340.6	-0.253332	0.127457	-1.98758	0.0468578	0.143816
AT1G07600	0	NA	NA	NA	NA	NA
AT1G07610	150.481	-0.913496	0.242225	-3.77127	0.000162418	0.00113735
AT1G07615	75.6544	-0.0458296	0.336834	-0.13606	0.891774	0.944104
AT1G07620	45.4785	0.351303	0.400209	0.8778	0.380052	0.623772
AT1G07630	175.264	-0.404186	0.239656	-1.68653	0.0916942	0.239239
AT1G07640	248.623	0.273675	0.194423	1.40763	0.159242	0.354513
AT1G07645	3.58028	1.46923	0.854298	1.71981	0.0854672	0.227153
AT1G07650	255.383	-0.250835	0.188455	-1.33101	0.183187	0.391067
AT1G07660	135.029	0.97709	0.253011	3.86186	0.000112529	0.00081706
AT1G07670	298.325	0.29015	0.183414	1.58194	0.113663	0.279995
AT1G07680	0.432519	-0.445127	0.562197	-0.791762	0.428499	0.662484
AT1G07690	0	NA	NA	NA	NA	NA
AT1G07700	417.317	0.622549	0.161152	3.86312	0.000111949	0.000813866
AT1G07702	1.99353	-0.226354	0.85321	-0.265297	0.790781	0.885358
AT1G07705	119.827	0.00641975	0.257627	0.0249188	0.98012	0.99022
AT1G07710	5.92737	0.745274	0.796196	0.936044	0.349251	0.592193
AT1G07720	358.005	-0.0763348	0.193597	-0.394298	0.693361	0.822946
AT1G07725	112.541	-0.0501602	0.262209	-0.191298	0.848292	0.919609
AT1G07728	116.589	-0.0106786	0.282939	-0.0377416	0.969894	0.985637
AT1G07730	0	NA	NA	NA	NA	NA
AT1G07740	26.6863	-1.10021	0.483978	-2.27327	0.0230097	0.0822769
AT1G07745	40.5246	0.0933786	0.410889	0.22726	0.820222	0.903012
AT1G07747	0	NA	NA	NA	NA	NA
AT1G07750	167.824	1.08135	0.239185	4.52097	6.15563e-06	5.69143e-05
AT1G07760	0.198652	0.222154	0.472548	0.470119	0.63827	0.800068
AT1G07770	750.598	0.247573	0.134406	1.84198	0.0654786	0.186296
AT1G07780	37.7071	0.18645	0.421848	0.441985	0.6585	0.814589
AT1G07790	354.064	0.637657	0.184574	3.45475	0.000550805	0.00337152
AT1G07795	1.15063	-1.18344	0.775231	-1.52657	0.126869	0.301929
AT1G07800	0	NA	NA	NA	NA	NA
AT1G07810	284.342	-0.522696	0.181361	-2.88207	0.00395075	0.0188285
AT1G07820	369.377	0.440853	0.172993	2.54839	0.0108221	0.0442068
AT1G07830	79.2887	0.521421	0.31157	1.67353	0.0942237	0.244312
AT1G07840	65.1787	0.0128217	0.332852	0.0385209	0.969272	0.98547
AT1G07850	0.123471	0.183165	0.456268	0.401442	0.688095	0.818988
AT1G07860	0	NA	NA	NA	NA	NA
AT1G07870	69.1066	-0.101194	0.325965	-0.310445	0.756223	0.861657
AT1G07880	55.6716	0.901665	0.377789	2.38669	0.0170009	0.0642989
AT1G07885	3.42935	-0.244952	0.84424	-0.290145	0.771705	0.872493
AT1G07890	1252.23	0.572207	0.510353	1.1212	0.262204	0.495572
AT1G07900	3.30473	1.3281	0.855604	1.55224	0.120605	0.292251
AT1G07901	6.15062	-0.309821	0.771025	-0.40183	0.687809	0.818988
AT1G07910	88.3083	0.10634	0.292427	0.363648	0.716121	0.836147
AT1G07920	1500.01	0.0678035	0.113201	0.598964	0.549197	0.751549
AT1G07930	2412.81	-0.119069	0.104433	-1.14015	0.254225	0.485231
AT1G07940	1284.26	0.030389	0.118342	0.25679	0.797341	0.88862
AT1G07950	88.9713	0.263383	0.292437	0.900651	0.367774	0.610519
AT1G07960	135.532	0.0435916	0.245857	0.177305	0.859269	0.925916
AT1G07970	131.84	0.105121	0.248154	0.423611	0.67185	0.818988
AT1G07980	92.4378	0.326351	0.292066	1.11739	0.263829	0.497811
AT1G07985	24.1047	2.5072	0.592991	4.22805	2.35722e-05	0.000195212
AT1G07990	230.058	0.166958	0.198192	0.842408	0.39956	0.641941
AT1G08000	88.0366	0.0299555	0.297062	0.100839	0.919678	0.959376
AT1G08005	1.07676	0.181698	0.786315	0.231075	0.817256	0.900774
AT1G08010	130.912	-0.24804	0.247745	-1.00119	0.316735	0.556279
AT1G08030	72.6677	0.170184	0.321334	0.529617	0.596377	0.784042
AT1G08032	0	NA	NA	NA	NA	NA
AT1G08035	2.78167	-0.780089	0.856441	-0.91085	0.362375	0.60479
AT1G08040	36.6499	0.242212	0.434417	0.557555	0.577148	0.769626
AT1G08050	39.9915	-0.178627	0.416296	-0.429087	0.66786	0.818988
AT1G08060	234.264	-0.223212	0.197661	-1.12927	0.258784	0.490871
AT1G08065	0	NA	NA	NA	NA	NA
AT1G08070	17.3859	-0.808152	0.56618	-1.42738	0.153472	0.346219
AT1G08080	0.397304	0.33168	0.549087	0.604057	0.545806	0.750224
AT1G08090	5.11211	-0.146975	0.800688	-0.18356	0.854358	0.923693
AT1G08100	0	NA	NA	NA	NA	NA
AT1G08105	0	NA	NA	NA	NA	NA
AT1G08110	245.082	0.209803	0.201366	1.0419	0.297458	0.534912
AT1G08115	2.04313	0.773158	0.848236	0.911489	0.362038	0.604571
AT1G08120	2.09011	-0.121523	0.854018	-0.142296	0.886847	0.940898
AT1G08125	44.9424	0.149611	0.392769	0.380913	0.703268	0.829448
AT1G08130	115.86	-0.193605	0.279216	-0.693388	0.488066	0.704112
AT1G08135	0	NA	NA	NA	NA	NA
AT1G08140	0.99326	0.714503	0.716517	0.997189	0.318673	0.557965
AT1G08150	0.322123	0.322891	0.547562	0.589688	0.5554	0.751549
AT1G08160	60.5927	-0.0521886	0.347789	-0.150058	0.880719	0.938547
AT1G08165	3.23127	1.36006	0.855964	1.58893	0.112077	0.277187
AT1G08170	4.11242	2.19932	0.855906	2.56958	0.0101823	0.0419614
AT1G08180	44.6353	-0.303928	0.403051	-0.754069	0.450808	0.681298
AT1G08190	604.087	0.0143586	0.141545	0.101442	0.9192	0.959132
AT1G08200	876.437	0.453136	0.127948	3.54158	0.000397745	0.00253792
AT1G08210	72.5374	-0.249672	0.318587	-0.783684	0.433225	0.666956
AT1G08220	32.3679	0.493188	0.465518	1.05944	0.2894	0.526152
AT1G08230	95.4996	-0.622237	0.28011	-2.2214	0.0263237	0.0918353
AT1G08240	0	NA	NA	NA	NA	NA
AT1G08250	136.625	0.109388	0.251499	0.434946	0.663602	0.817526
AT1G08260	107.547	0.389087	0.270748	1.43708	0.150695	0.341354
AT1G08270	41.4508	0.421573	0.409004	1.03073	0.302667	0.540374
AT1G08280	63.2404	0.331039	0.347578	0.952416	0.340886	0.583857
AT1G08290	15.4127	0.874253	0.6115	1.42969	0.152807	0.345057
AT1G08300	49.5794	-0.193534	0.374113	-0.517314	0.604937	0.790233
AT1G08310	17.5734	-2.00721	0.600341	-3.34345	0.000827449	0.00482579
AT1G08315	63.4793	-1.15741	0.33992	-3.40496	0.000661728	0.00396914
AT1G08320	27.8595	-3.40007	0.553158	-6.14666	7.9134e-10	1.2508e-08
AT1G08340	17.0231	-0.720866	0.577301	-1.24868	0.21178	0.431887
AT1G08350	61.3535	-0.0969337	0.345625	-0.280459	0.779125	0.876999
AT1G08360	1430.84	0.210105	0.121248	1.73285	0.0831231	0.222806
AT1G08370	173.13	-0.464018	0.220776	-2.10176	0.0355745	0.116156
AT1G08380	6567.3	1.34453	0.113697	11.8255	2.88051e-32	1.7885e-30
AT1G08390	24.0888	1.15841	0.530353	2.18422	0.0289462	0.0991419
AT1G08400	64.1547	-0.349048	0.339357	-1.02856	0.303688	0.541637
AT1G08410	149.302	0.0945822	0.240995	0.392466	0.694714	0.823422
AT1G08420	372.02	-0.324197	0.166867	-1.94285	0.0520347	0.156388
AT1G08430	9.33303	-0.411803	0.699	-0.589132	0.555773	0.751549
AT1G08440	2.42662	1.62148	0.848453	1.9111	0.0559915	0.165689
AT1G08450	194.988	0.878518	0.219172	4.00835	6.1145e-05	0.000465899
AT1G08460	138.675	0.296855	0.243875	1.21724	0.223512	0.445459
AT1G08465	64.9366	0.346973	0.352644	0.983919	0.325155	0.566652
AT1G08470	128.746	0.351372	0.254638	1.37989	0.16762	0.368022
AT1G08480	258.977	0.180978	0.189532	0.954867	0.339645	0.582596
AT1G08490	331.356	-0.638941	0.170372	-3.75026	0.00017665	0.00122742
AT1G08500	10.2941	-1.39955	0.684611	-2.0443	0.0409242	0.129455
AT1G08510	680.023	0.0590176	0.149534	0.394676	0.693082	0.822937
AT1G08520	1014.85	-0.686951	0.129463	-5.30616	1.11956e-07	1.35348e-06
AT1G08530	77.8868	0.0488527	0.320101	0.152616	0.878701	0.937469
AT1G08540	956.412	-0.607361	0.125608	-4.83536	1.32906e-06	1.36925e-05
AT1G08550	510.905	-1.15848	0.166612	-6.9532	3.57104e-12	7.01889e-11
AT1G08560	214.094	0.527925	0.205218	2.57251	0.0100963	0.0416838
AT1G08570	910.829	-0.856114	0.129086	-6.63213	3.30884e-11	5.98384e-10
AT1G08580	105.373	0.838441	0.301066	2.78491	0.00535424	0.0244213
AT1G08590	85.7942	-0.718051	0.29435	-2.43945	0.0147097	0.0570186
AT1G08592	50.3384	-0.427455	0.3682	-1.16093	0.245669	0.474165
AT1G08600	200.532	-0.185191	0.2105	-0.879768	0.378985	0.622516
AT1G08610	90.2264	-0.0482184	0.288177	-0.167322	0.867117	0.930674
AT1G08620	300.301	-0.68075	0.183153	-3.71685	0.000201725	0.00138536
AT1G08630	174.589	-6.79501	0.476408	-14.263	3.72085e-46	3.86697e-44
AT1G08640	370.355	-0.0465922	0.168828	-0.275974	0.782568	0.879141
AT1G08650	317.412	0.66955	0.180896	3.70131	0.000214492	0.0014632
AT1G08660	145.522	-0.0398818	0.237478	-0.167939	0.866631	0.930331
AT1G08670	3.23976	-2.39611	0.856603	-2.79723	0.00515433	0.02367
AT1G08680	204.016	-0.351745	0.205567	-1.71109	0.0870636	0.230258
AT1G08695	0	NA	NA	NA	NA	NA
AT1G08700	204.251	0.162807	0.208678	0.78018	0.435285	0.669117
AT1G08710	48.6354	0.443707	0.381358	1.16349	0.24463	0.472952
AT1G08720	135.702	-0.490088	0.253164	-1.93585	0.0528858	0.158455
AT1G08730	2.58473	-0.900753	0.856595	-1.05155	0.293006	0.529726
AT1G08735	0	NA	NA	NA	NA	NA
AT1G08740	0	NA	NA	NA	NA	NA
AT1G08750	42.8799	0.05843	0.399634	0.146209	0.883757	0.939651
AT1G08760	160.782	-0.169647	0.226224	-0.749906	0.453311	0.68325
AT1G08770	100.006	0.0261161	0.279835	0.0933265	0.925644	0.962862
AT1G08780	75.9612	0.209602	0.31976	0.655497	0.512148	0.725004
AT1G08790	0	NA	NA	NA	NA	NA
AT1G08800	242.431	-1.1408	0.199693	-5.7128	1.11134e-08	1.53253e-07
AT1G08810	120.8	-1.38479	0.260827	-5.30922	1.10098e-07	1.33234e-06
AT1G08820	154.324	-0.106273	0.230147	-0.461762	0.644252	0.804609
AT1G08830	124.25	0.7884	0.308693	2.554	0.0106495	0.0436266
AT1G08840	259.523	1.29284	0.210314	6.1472	7.88646e-10	1.24736e-08
AT1G08845	29.64	0.780431	0.47541	1.64159	0.100674	0.256208
AT1G08860	0.432519	-0.445127	0.562197	-0.791762	0.428499	0.662484
AT1G08870	0	NA	NA	NA	NA	NA
AT1G08880	379.439	0.419482	0.164696	2.547	0.0108653	0.0443382
AT1G08890	8.69613	-1.44049	0.721997	-1.99514	0.0460272	0.141728
AT1G08900	25.983	0.812427	0.502657	1.61626	0.106037	0.266026
AT1G08910	185.271	0.185698	0.225345	0.824062	0.409904	0.652543
AT1G08920	33.1795	0.303342	0.449908	0.674232	0.500164	0.714529
AT1G08930	226.9	-2.3554	0.2145	-10.9809	4.72382e-28	2.45994e-26
AT1G08940	32.5313	-0.913246	0.443509	-2.05914	0.0394812	0.125877
AT1G08950	0	NA	NA	NA	NA	NA
AT1G08960	118.293	-0.100752	0.260148	-0.387289	0.698543	0.826203
AT1G08970	241.589	0.409058	0.196682	2.07979	0.0375448	0.120897
AT1G08980	148.884	-1.69275	0.253754	-6.6708	2.54413e-11	4.66712e-10
AT1G08985	0	NA	NA	NA	NA	NA
AT1G08990	15.5876	-4.39159	0.741025	-5.92638	3.09686e-09	4.57817e-08
AT1G09000	17.6444	0.0237186	0.569462	0.0416509	0.966777	0.983759
AT1G09010	533.93	-0.429512	0.14537	-2.9546	0.0031307	0.0153741
AT1G09020	220.946	-0.205076	0.202697	-1.01174	0.311665	0.550351
AT1G09026	0	NA	NA	NA	NA	NA
AT1G09030	0	NA	NA	NA	NA	NA
AT1G09040	47.7815	-0.878071	0.398767	-2.20196	0.027668	0.0955204
AT1G09050	45.1841	-0.181891	0.400051	-0.454671	0.649346	0.8077
AT1G09060	267.435	-0.042596	0.188948	-0.225438	0.821638	0.903787
AT1G09070	738.764	-0.869839	0.136889	-6.35433	2.0934e-10	3.50564e-09
AT1G09080	3.21762	-0.862479	0.849604	-1.01515	0.310032	0.548829
AT1G09090	22.7371	-2.76999	0.55422	-4.99799	5.79303e-07	6.29615e-06
AT1G09100	72.2331	-0.0778791	0.317678	-0.245151	0.806339	0.894516
AT1G09110	0	NA	NA	NA	NA	NA
AT1G09130	639.521	-0.851841	0.144818	-5.88217	4.04931e-09	5.87502e-08
AT1G09140	270.116	0.619838	0.19119	3.242	0.00118695	0.00660278
AT1G09150	48.641	0.705594	0.386545	1.82539	0.0679428	0.191618
AT1G09155	3.98705	-0.304446	0.833821	-0.365121	0.715021	0.835588
AT1G09157	0.198652	0.222154	0.472548	0.470119	0.63827	0.800068
AT1G09160	208.326	0.536762	0.213206	2.51757	0.0118167	0.0475398
AT1G09170	10.5462	-1.17855	0.690045	-1.70793	0.0876488	0.231452
AT1G09176	0.55599	-0.278293	0.642198	-0.433344	0.664765	0.817526
AT1G09180	36.8563	2.61403	0.509929	5.12626	2.95562e-07	3.35538e-06
AT1G09190	29.9701	-0.956048	0.46251	-2.06709	0.0387259	0.123992
AT1G09195	48.9757	0.525451	0.38372	1.36936	0.170887	0.373064
AT1G09200	494.243	0.49481	0.152777	3.23876	0.00120049	0.00667198
AT1G09210	394.283	-0.0229375	0.171836	-0.133485	0.89381	0.945202
AT1G09220	11.8301	-0.165624	0.647395	-0.255832	0.79808	0.888979
AT1G09230	58.11	0.0153168	0.351279	0.043603	0.965221	0.982802
AT1G09240	11.6116	0.81808	0.671654	1.21801	0.223221	0.4451
AT1G09245	0	NA	NA	NA	NA	NA
AT1G09250	171.232	0.493261	0.22794	2.16399	0.0304647	0.103017
AT1G09260	0	NA	NA	NA	NA	NA
AT1G09270	299.862	-0.0945138	0.182827	-0.516958	0.605186	0.790472
AT1G09280	106.521	-0.190551	0.27039	-0.704726	0.480981	0.697756
AT1G09290	57.6879	0.327564	0.353117	0.927635	0.353597	0.597054
AT1G09300	25.5139	0.0420614	0.494049	0.0851361	0.932153	0.965362
AT1G09310	7968.62	0.490239	0.132017	3.71345	0.000204455	0.00140331
AT1G09320	61.1862	-0.44459	0.343925	-1.29269	0.196117	0.409676
AT1G09330	135.196	-0.07507	0.246494	-0.304551	0.760708	0.865018
AT1G09340	3802.5	0.151556	0.100672	1.50544	0.13221	0.311087
AT1G09350	10.7026	1.90129	0.743313	2.55786	0.0105318	0.0432177
AT1G09360	0	NA	NA	NA	NA	NA
AT1G09370	0	NA	NA	NA	NA	NA
AT1G09380	0.87983	0.115553	0.75457	0.153137	0.87829	0.937155
AT1G09390	89.5046	-0.116139	0.301836	-0.384777	0.700403	0.82745
AT1G09400	12.8682	-0.00222073	0.640252	-0.00346853	0.997233	0.998346
AT1G09410	9.33097	-0.32751	0.702923	-0.465926	0.641268	0.80222
AT1G09415	178.489	-0.321063	0.216928	-1.48005	0.138861	0.322111
AT1G09420	57.8127	-1.308	0.358477	-3.64879	0.000263482	0.00175763
AT1G09421	29.0814	-1.26397	0.472971	-2.67241	0.00753095	0.0325461
AT1G09430	269.662	-0.314682	0.185724	-1.69436	0.0901971	0.23616
AT1G09440	76.5268	0.139977	0.313173	0.446965	0.654901	0.811629
AT1G09450	15.8014	0.821384	0.631204	1.3013	0.193157	0.405662
AT1G09460	64.2394	-2.15728	0.349711	-6.16873	6.884e-10	1.09741e-08
AT1G09470	52.6864	0.580886	0.370142	1.56936	0.116564	0.284963
AT1G09480	7.01624	0.440072	0.757478	0.580971	0.56126	0.756007
AT1G09483	0.482526	-0.230375	0.618698	-0.372354	0.709629	0.832273
AT1G09486	10.4912	-0.410938	0.679095	-0.605126	0.545096	0.750224
AT1G09490	215.646	0.240749	0.202944	1.18628	0.235511	0.461512
AT1G09500	122.21	-1.79651	0.296652	-6.05596	1.39586e-09	2.15292e-08
AT1G09510	0.595956	0.472296	0.626882	0.753405	0.451207	0.681298
AT1G09520	120.604	-0.0553155	0.26905	-0.205596	0.837107	0.913616
AT1G09530	119.063	-1.1879	0.284327	-4.17794	2.94167e-05	0.000238396
AT1G09540	6.17047	-2.95679	0.825748	-3.58074	0.000342622	0.00222548
AT1G09550	0	NA	NA	NA	NA	NA
AT1G09560	822.892	-2.02977	0.161599	-12.5605	3.48109e-36	2.50132e-34
AT1G09570	656.017	-0.424164	0.136433	-3.10895	0.00187754	0.00983659
AT1G09575	26.1813	-0.849842	0.484883	-1.75267	0.079658	0.215715
AT1G09580	42.4842	0.357469	0.402493	0.888138	0.374467	0.617397
AT1G09590	1038.39	0.281796	0.12531	2.24879	0.0245261	0.0866753
AT1G09600	11.0137	-0.264002	0.668472	-0.394934	0.692892	0.822873
AT1G09610	13.0208	0.643763	0.643685	1.00012	0.317252	0.556807
AT1G09620	1284.48	-0.601994	0.127692	-4.71442	2.42399e-06	2.38799e-05
AT1G09625	0	NA	NA	NA	NA	NA
AT1G09630	129.157	0.664016	0.254435	2.60976	0.00906048	0.0381167
AT1G09640	1364.02	-0.227282	0.114241	-1.9895	0.0466458	0.143232
AT1G09645	98.1576	-0.138942	0.297062	-0.467721	0.639984	0.801138
AT1G09650	7.42031	-1.29188	0.759585	-1.70077	0.0889869	0.23394
AT1G09660	155.873	-0.0932026	0.229809	-0.405565	0.685062	0.818988
AT1G09665	0	NA	NA	NA	NA	NA
AT1G09680	19.3303	-0.416836	0.556703	-0.748759	0.454003	0.683771
AT1G09690	1763.96	0.35284	0.114834	3.07261	0.00212194	0.0109418
AT1G09700	74.647	0.595938	0.319231	1.86679	0.0619308	0.179192
AT1G09710	53.2799	0.25969	0.374849	0.692784	0.488445	0.704491
AT1G09720	0.123471	0.183165	0.456268	0.401442	0.688095	0.818988
AT1G09730	218.858	0.360421	0.205686	1.75229	0.0797241	0.215845
AT1G09740	57.9164	-1.20745	0.355436	-3.39711	0.000681023	0.00406984
AT1G09750	976.579	0.824221	0.136642	6.03197	1.6197e-09	2.48077e-08
AT1G09760	172.178	0.345718	0.231363	1.49427	0.135105	0.315789
AT1G09770	875.62	-0.731153	0.128226	-5.70206	1.18365e-08	1.62761e-07
AT1G09780	966.508	-1.1259	0.124008	-9.07925	1.09326e-19	3.7339e-18
AT1G09790	1.15063	-1.18344	0.775231	-1.52657	0.126869	0.301929
AT1G09794	15.5447	-0.191932	0.604972	-0.317258	0.751048	0.858345
AT1G09795	234.713	0.238961	0.197767	1.2083	0.226932	0.450332
AT1G09800	28.4272	0.885671	0.499977	1.77142	0.0764906	0.209078
AT1G09810	94.5701	-0.00311055	0.304939	-0.0102006	0.991861	0.995721
AT1G09812	8.69654	0.829427	0.732125	1.1329	0.257255	0.489081
AT1G09815	102.219	0.900907	0.305227	2.9516	0.00316133	0.0154963
AT1G09820	59.2089	-0.454416	0.34677	-1.31042	0.190052	0.401195
AT1G09830	302.517	0.455545	0.18678	2.43894	0.0147303	0.0570843
AT1G09840	152.909	-0.1617	0.234418	-0.689791	0.490326	0.706152
AT1G09850	161.26	-0.482597	0.224709	-2.14765	0.0317413	0.106331
AT1G09860	10.8035	0.812789	0.683778	1.18867	0.234568	0.46046
AT1G09870	74.989	0.379344	0.316625	1.19809	0.230883	0.455501
AT1G09880	1.16502	0.955787	0.779431	1.22626	0.2201	0.441855
AT1G09890	10.2393	-0.0429473	0.697773	-0.0615492	0.950922	0.97401
AT1G09900	213.025	-0.341441	0.20194	-1.6908	0.0908746	0.237638
AT1G09910	72.0111	-0.232324	0.317546	-0.731623	0.464399	0.691544
AT1G09920	101.859	-0.255566	0.273939	-0.93293	0.350856	0.594151
AT1G09930	0.198652	0.222154	0.472548	0.470119	0.63827	0.800068
AT1G09932	7.42398	-0.0574804	0.747308	-0.0769166	0.93869	0.968484
AT1G09935	0	NA	NA	NA	NA	NA
AT1G09940	147.461	-1.09599	0.2378	-4.60887	4.04855e-06	3.86881e-05
AT1G09950	1.6858	1.24885	0.821397	1.52039	0.128412	0.304366
AT1G09960	44.0643	0.746034	0.407984	1.82859	0.0674616	0.190594
AT1G09970	1086.39	-1.35399	0.123452	-10.9678	5.45852e-28	2.83037e-26
AT1G09980	195.68	0.165779	0.214882	0.77149	0.440417	0.673784
AT1G09995	22.8467	0.498298	0.527276	0.945042	0.344637	0.587207
AT1G10000	5.66907	0.406082	0.798353	0.508651	0.610997	0.792011
AT1G10010	0	NA	NA	NA	NA	NA
AT1G10020	388.984	-0.452999	0.162929	-2.78035	0.00543003	0.0247112
AT1G10030	53.2774	0.393517	0.376689	1.04468	0.296173	0.533658
AT1G10040	11.7206	0.552445	0.677637	0.815252	0.414928	0.65714
AT1G10050	85.3327	0.719541	0.312329	2.30379	0.0212344	0.0770555
AT1G10060	40.6527	-1.50732	0.410481	-3.67209	0.000240576	0.00162136
AT1G10070	79.5837	-2.55116	0.396711	-6.43078	1.26955e-10	2.16342e-09
AT1G10090	125.453	-0.282964	0.261182	-1.0834	0.278632	0.515402
AT1G10095	18.0471	0.616985	0.59129	1.04346	0.296737	0.534192
AT1G10100	0	NA	NA	NA	NA	NA
AT1G10110	6.27885	0.284798	0.781035	0.364642	0.715378	0.835713
AT1G10120	97.6385	0.277366	0.288199	0.962412	0.335843	0.578368
AT1G10130	96.3171	0.101721	0.288164	0.352997	0.724091	0.841822
AT1G10140	54.8439	-2.34901	0.375033	-6.26348	3.76491e-10	6.18083e-09
AT1G10150	241.066	-0.522373	0.197016	-2.65142	0.00801537	0.0343751
AT1G10155	8.19433	0.968678	0.739721	1.30952	0.190359	0.401527
AT1G10160	107.294	0.397166	0.272765	1.45607	0.145373	0.332345
AT1G10170	497.542	-0.565064	0.155653	-3.63028	0.000283118	0.0018711
AT1G10180	162.647	0.219312	0.23732	0.924118	0.355425	0.599029
AT1G10190	0	NA	NA	NA	NA	NA
AT1G10200	209.21	0.173109	0.208667	0.829593	0.406769	0.649328
AT1G10210	65.3755	0.576915	0.337867	1.70752	0.0877255	0.231511
AT1G10220	1.78008	-1.2404	0.834871	-1.48573	0.13735	0.31937
AT1G10230	84.8128	0.654002	0.308706	2.11853	0.0341304	0.112399
AT1G10240	105.13	0.556917	0.275404	2.02219	0.0431572	0.134915
AT1G10250	0	NA	NA	NA	NA	NA
AT1G10260	0	NA	NA	NA	NA	NA
AT1G10270	136.774	-0.262477	0.242285	-1.08334	0.278657	0.515402
AT1G10280	41.8752	0.205361	0.411797	0.498694	0.617995	0.796972
AT1G10290	316.765	0.0342569	0.174526	0.196285	0.844387	0.917034
AT1G10300	3.52535	-2.54374	0.856583	-2.96963	0.00298156	0.0147404
AT1G10310	117.142	0.0771188	0.260145	0.296445	0.76689	0.869353
AT1G10320	140.827	0.316284	0.243506	1.29888	0.193986	0.407045
AT1G10330	15.9212	0.0818497	0.610247	0.134126	0.893303	0.944847
AT1G10340	21.792	-0.735049	0.526271	-1.39671	0.162501	0.359915
AT1G10350	103.221	0.173075	0.275659	0.62786	0.530096	0.739501
AT1G10360	384.614	0.510982	0.164667	3.10312	0.00191491	0.0100042
AT1G10370	679.438	0.467666	0.141494	3.30519	0.000949118	0.00542561
AT1G10380	84.8872	0.156911	0.301391	0.520623	0.602629	0.789065
AT1G10385	0.322123	0.322891	0.547562	0.589688	0.5554	0.751549
AT1G10390	747.628	0.0776727	0.133923	0.579981	0.561928	0.756494
AT1G10400	3.52535	-2.54374	0.856583	-2.96963	0.00298156	0.0147404
AT1G10410	167.848	-1.06743	0.226225	-4.71843	2.37676e-06	2.34528e-05
AT1G10417	4.49058	0.208779	0.821064	0.254279	0.79928	0.88962
AT1G10419	0	NA	NA	NA	NA	NA
AT1G10430	127.411	-0.119896	0.253612	-0.472755	0.636388	0.800068
AT1G10440	0	NA	NA	NA	NA	NA
AT1G10450	158.554	-0.188017	0.227629	-0.825976	0.408817	0.651584
AT1G10455	0.520775	0.489098	0.639712	0.76456	0.444534	0.676173
AT1G10460	12.8919	2.46019	0.722294	3.40607	0.000659043	0.00395704
AT1G10470	497.839	1.45692	0.162037	8.99126	2.44416e-19	8.22019e-18
AT1G10480	5.56946	-0.179828	0.792377	-0.226947	0.820465	0.903194
AT1G10490	295.443	0.187562	0.180693	1.03801	0.299264	0.536669
AT1G10500	480.616	-0.137212	0.152385	-0.900428	0.367892	0.610674
AT1G10510	151.239	-0.361737	0.240846	-1.50195	0.133111	0.312608
AT1G10520	5.63116	0.0083844	0.788681	0.0106309	0.991518	0.995547
AT1G10522	271.884	-0.193041	0.185952	-1.03812	0.299214	0.536662
AT1G10530	13.9361	1.15059	0.64513	1.78351	0.0745038	0.204803
AT1G10538	0	NA	NA	NA	NA	NA
AT1G10540	1.85624	0.258466	0.844555	0.306038	0.759576	0.864339
AT1G10550	6.75123	-1.85806	0.806629	-2.30349	0.0212513	0.0771052
AT1G10560	12.8732	-0.819199	0.640293	-1.27941	0.200752	0.416556
AT1G10570	78.6774	-0.271517	0.304528	-0.891597	0.372609	0.615653
AT1G10580	325.929	-0.465947	0.174574	-2.66906	0.00760645	0.0328266
AT1G10585	32.3213	-1.00839	0.445825	-2.26185	0.0237064	0.0843447
AT1G10586	0	NA	NA	NA	NA	NA
AT1G10588	0	NA	NA	NA	NA	NA
AT1G10590	389.989	0.284903	0.16732	1.70275	0.0886151	0.233114
AT1G10600	95.2174	-0.48283	0.284259	-1.69856	0.0894029	0.234855
AT1G10610	73.7031	1.24065	0.345707	3.58872	0.0003323	0.00216482
AT1G10620	0.123471	0.183165	0.456268	0.401442	0.688095	0.818988
AT1G10630	112.487	0.333415	0.268018	1.244	0.213499	0.434424
AT1G10640	134.686	1.42334	0.263599	5.39962	6.67833e-08	8.3498e-07
AT1G10650	224.45	-0.00290344	0.199698	-0.0145392	0.9884	0.994519
AT1G10652	0	NA	NA	NA	NA	NA
AT1G10657	43.3037	0.165791	0.405882	0.408471	0.682928	0.818988
AT1G10660	209.038	-0.562344	0.20816	-2.7015	0.00690276	0.0302183
AT1G10670	645.294	-0.106405	0.144261	-0.737587	0.460765	0.690051
AT1G10680	0.123471	0.183165	0.456268	0.401442	0.688095	0.818988
AT1G10682	280.465	-1.45308	0.188084	-7.72574	1.11209e-14	2.65314e-13
AT1G10690	20.5436	-0.238706	0.543915	-0.438866	0.660759	0.816216
AT1G10700	142.106	0.0941166	0.238618	0.394423	0.693269	0.822946
AT1G10705	0	NA	NA	NA	NA	NA
AT1G10710	1.36236	-0.0784172	0.817214	-0.0959568	0.923555	0.961433
AT1G10717	0.198652	0.222154	0.472548	0.470119	0.63827	0.800068
AT1G10720	155.701	0.422151	0.236012	1.78869	0.0736655	0.203512
AT1G10730	23.0635	-0.153521	0.532566	-0.288267	0.773142	0.873374
AT1G10740	320.304	-0.846764	0.173811	-4.87176	1.10606e-06	1.15545e-05
AT1G10745	0	NA	NA	NA	NA	NA
AT1G10747	0.370413	0.320866	0.540895	0.593214	0.553038	0.751549
AT1G10750	19.554	0.124596	0.548168	0.227295	0.820194	0.903012
AT1G10760	543.344	-1.2989	0.14908	-8.71279	2.9648e-18	9.25162e-17
AT1G10770	1.63751	1.18563	0.813294	1.45781	0.144893	0.33173
AT1G10780	44.3817	1.05619	0.418331	2.52477	0.0115774	0.0467913
AT1G10790	2.40219	0.488087	0.856667	0.569751	0.568846	0.762295
AT1G10800	2.59952	-0.260526	0.856109	-0.304314	0.760889	0.865142
AT1G10810	6.17334	0.203361	0.776979	0.261734	0.793527	0.887184
AT1G10820	83.7703	-0.0267694	0.304707	-0.0878531	0.929993	0.964197
AT1G10830	219.273	-0.430292	0.200379	-2.1474	0.0317617	0.106363
AT1G10840	264.981	-0.166488	0.18571	-0.896496	0.369988	0.613401
AT1G10850	287.678	0.00135307	0.182215	0.00742572	0.994075	0.996889
AT1G10865	38.197	-0.76422	0.422346	-1.80946	0.0703788	0.196695
AT1G10870	130.27	0.298516	0.25711	1.16105	0.245623	0.474114
AT1G10880	0	NA	NA	NA	NA	NA
AT1G10890	296.569	-0.246543	0.180489	-1.36597	0.171948	0.374334
AT1G10900	426.045	-0.0660682	0.156653	-0.421749	0.673208	0.818988
AT1G10910	252.515	-0.201352	0.188837	-1.06628	0.286299	0.523152
AT1G10920	134.724	-0.121506	0.243132	-0.499754	0.617249	0.796349
AT1G10930	100.182	-0.238601	0.275861	-0.864932	0.387076	0.630036
AT1G10940	361.344	0.143302	0.168603	0.849937	0.39536	0.639223
AT1G10950	520.411	0.0545241	0.149628	0.364398	0.715561	0.835776
AT1G10960	4628.5	-0.664158	0.101869	-6.5197	7.04473e-11	1.23346e-09
AT1G10970	37.449	0.993157	0.440458	2.25482	0.0241443	0.0856471
AT1G10980	5.54578	2.56933	0.848121	3.02943	0.00245012	0.0124072
AT1G10990	18.9272	-1.96971	0.567633	-3.47005	0.00052037	0.00320793
AT1G11000	25.7528	-0.448879	0.492781	-0.910908	0.362344	0.60478
AT1G11010	0	NA	NA	NA	NA	NA
AT1G11020	115.271	0.318818	0.26249	1.21459	0.224522	0.446702
AT1G11030	0	NA	NA	NA	NA	NA
AT1G11040	0	NA	NA	NA	NA	NA
AT1G11050	103.488	-0.713151	0.287501	-2.48052	0.0131192	0.0518919
AT1G11055	4.94867	-0.54862	0.804397	-0.682026	0.495222	0.710457
AT1G11060	91.9342	0.0335968	0.288898	0.116293	0.90742	0.953022
AT1G11070	4.00673	-0.306178	0.834439	-0.366926	0.713674	0.834764
AT1G11080	28.8558	1.3722	0.497371	2.75891	0.00579946	0.0262199
AT1G11090	112.256	0.51872	0.284211	1.82512	0.0679824	0.191645
AT1G11100	22.5385	-0.198161	0.516377	-0.383754	0.701161	0.828063
AT1G11110	0.246942	0.248899	0.490471	0.507469	0.611826	0.792011
AT1G11112	7.56053	0.219551	0.752273	0.291851	0.770401	0.871648
AT1G11120	13.1742	-0.390419	0.637309	-0.612605	0.540137	0.747765
AT1G11125	6.11427	1.03945	0.790783	1.31445	0.188693	0.399272
AT1G11130	121.9	-0.0544416	0.273981	-0.198706	0.842493	0.915906
AT1G11145	0	NA	NA	NA	NA	NA
AT1G11150	49.8616	-0.22222	0.371657	-0.597917	0.549895	0.751549
AT1G11160	19.1845	0.450074	0.555573	0.810108	0.417878	0.659278
AT1G11170	13.5577	-2.3848	0.656106	-3.63478	0.00027822	0.00184275
AT1G11175	59.3635	-0.222764	0.354556	-0.628291	0.529813	0.73949
AT1G11180	19.23	-0.531253	0.549389	-0.966989	0.33355	0.575524
AT1G11185	6.89357	-0.409154	0.767364	-0.533194	0.593899	0.782569
AT1G11190	3.96451	1.10746	0.844934	1.3107	0.189959	0.401111
AT1G11200	88.52	-0.159239	0.290153	-0.548811	0.583135	0.774751
AT1G11210	15.0316	-4.69915	0.772331	-6.08437	1.16948e-09	1.8235e-08
AT1G11220	19.2319	0.0844286	0.551219	0.153167	0.878267	0.937155
AT1G11230	0	NA	NA	NA	NA	NA
AT1G11240	126.682	-0.129843	0.249264	-0.520904	0.602434	0.788878
AT1G11250	0.804649	0.0662138	0.743345	0.0890754	0.929022	0.963622
AT1G11260	812.01	-2.23524	0.17092	-13.0777	4.41523e-39	3.59982e-37
AT1G11265	0.595956	0.472296	0.626882	0.753405	0.451207	0.681298
AT1G11270	29.1422	-0.525424	0.467618	-1.12362	0.261175	0.494284
AT1G11280	212.775	0.0748412	0.204044	0.366789	0.713776	0.834779
AT1G11290	77.1293	-0.803727	0.310901	-2.58515	0.00973353	0.0404909
AT1G11300	104.784	0.949942	0.288859	3.2886	0.00100686	0.00571253
AT1G11310	479.055	-0.430884	0.153158	-2.81332	0.00490327	0.0226892
AT1G11320	38.5415	-0.0201652	0.419244	-0.048099	0.961637	0.980569
AT1G11330	266.764	1.02225	0.192438	5.31211	1.08362e-07	1.31331e-06
AT1G11340	29.4438	-0.923163	0.46668	-1.97815	0.0479117	0.146414
AT1G11350	241.522	0.133445	0.194123	0.687427	0.491814	0.707454
AT1G11360	192.773	-0.139607	0.220168	-0.634094	0.526019	0.736697
AT1G11362	1.15063	-1.18344	0.775231	-1.52657	0.126869	0.301929
AT1G11370	0	NA	NA	NA	NA	NA
AT1G11380	86.8646	-1.57456	0.310229	-5.07548	3.86519e-07	4.28747e-06
AT1G11390	131.909	-0.366304	0.247602	-1.47941	0.139032	0.322353
AT1G11400	103.441	-0.648179	0.274594	-2.3605	0.0182503	0.0681678
AT1G11410	203.9	0.556207	0.209737	2.65193	0.00800328	0.0343312
AT1G11420	32.949	0.695141	0.47098	1.47595	0.139959	0.323851
AT1G11430	671.473	0.368274	0.138268	2.66348	0.00773375	0.0332929
AT1G11440	148.642	1.20245	0.268698	4.47509	7.63775e-06	6.96079e-05
AT1G11450	41.85	0.128612	0.406826	0.316135	0.7519	0.859035
AT1G11460	1.95699	-0.629989	0.842661	-0.747619	0.45469	0.684338
AT1G11470	0	NA	NA	NA	NA	NA
AT1G11475	50.4965	0.802172	0.380711	2.10704	0.0351144	0.114936
AT1G11480	376.665	-0.737202	0.162926	-4.52476	6.04636e-06	5.59895e-05
AT1G11482	1.21199	-0.154026	0.779567	-0.197578	0.843375	0.916292
AT1G11490	2.41526	1.02357	0.85463	1.19768	0.231042	0.455667
AT1G11500	1.69584	0.670947	0.837521	0.801112	0.423067	0.662484
AT1G11510	0	NA	NA	NA	NA	NA
AT1G11520	0	NA	NA	NA	NA	NA
AT1G11530	64.6447	-1.4761	0.33642	-4.38769	1.14561e-05	0.000100547
AT1G11540	6.54432	-2.19306	0.788106	-2.78269	0.00539098	0.0245658
AT1G11545	97.9898	-0.356596	0.285506	-1.24899	0.211668	0.431805
AT1G11550	0	NA	NA	NA	NA	NA
AT1G11560	0.123471	0.183165	0.456268	0.401442	0.688095	0.818988
AT1G11570	8.08107	-0.649997	0.727831	-0.89306	0.371825	0.615035
AT1G11572	0.432519	-0.445127	0.562197	-0.791762	0.428499	0.662484
AT1G11580	671.116	0.867036	0.146196	5.93063	3.01779e-09	4.46822e-08
AT1G11590	0.370413	0.320866	0.540895	0.593214	0.553038	0.751549
AT1G11592	30.3598	-0.134507	0.459749	-0.292567	0.769853	0.871447
AT1G11593	0	NA	NA	NA	NA	NA
AT1G11595	0	NA	NA	NA	NA	NA
AT1G11600	84.7119	0.817328	0.307366	2.65914	0.00783408	0.0336769
AT1G11608	0	NA	NA	NA	NA	NA
AT1G11610	0	NA	NA	NA	NA	NA
AT1G11620	0	NA	NA	NA	NA	NA
AT1G11630	95.5518	0.0558251	0.287293	0.194314	0.84593	0.918162
AT1G11640	0	NA	NA	NA	NA	NA
AT1G11650	1365.09	-0.621307	0.114286	-5.43643	5.43591e-08	6.88084e-07
AT1G11655	0.791574	-0.871873	0.711841	-1.22482	0.220645	0.441855
AT1G11660	209.306	-0.427303	0.202845	-2.10655	0.0351568	0.115028
AT1G11670	72.3533	-1.05253	0.335508	-3.13713	0.00170608	0.00905186
AT1G11680	738.528	-0.192211	0.134088	-1.43347	0.151724	0.343026
AT1G11684	0	NA	NA	NA	NA	NA
AT1G11690	0.123471	0.183165	0.456268	0.401442	0.688095	0.818988
AT1G11700	133.518	1.72432	0.269302	6.40292	1.52433e-10	2.58123e-09
AT1G11710	38.728	0.126757	0.41687	0.304069	0.761075	0.865195
AT1G11720	468.859	-0.282975	0.157752	-1.79379	0.072846	0.201873
AT1G11730	14.9288	0.684216	0.614034	1.1143	0.265152	0.499389
AT1G11735	1.75548	1.28341	0.824009	1.55752	0.119346	0.289837
AT1G11740	6.38351	-1.21985	0.782074	-1.55976	0.118817	0.288958
AT1G11750	198.085	-0.164288	0.215441	-0.762565	0.445723	0.676791
AT1G11755	63.5246	0.0127934	0.336579	0.0380102	0.96968	0.985637
AT1G11760	47.6332	-0.336654	0.383467	-0.877923	0.379985	0.623772
AT1G11765	0.397304	0.33168	0.549087	0.604057	0.545806	0.750224
AT1G11770	1.1637	-0.232003	0.796648	-0.291224	0.77088	0.871876
AT1G11780	69.3584	-0.130601	0.324527	-0.402434	0.687365	0.818988
AT1G11785	2.17968	1.51009	0.842827	1.7917	0.0731812	0.202454
AT1G11790	146.472	-0.392078	0.237017	-1.65422	0.0980826	0.251357
AT1G11800	41.9365	-0.433489	0.413353	-1.04872	0.294309	0.531208
AT1G11803	0	NA	NA	NA	NA	NA
AT1G11806	0	NA	NA	NA	NA	NA
AT1G11810	14.3372	1.63817	0.671779	2.43855	0.0147462	0.0571088
AT1G11820	666.355	0.10978	0.143948	0.762641	0.445677	0.676789
AT1G11840	1485.35	2.04737	0.120414	17.0027	7.84148e-65	1.40653e-62
AT1G11850	209.49	0.733096	0.210035	3.49035	0.00048238	0.0030051
AT1G11860	8392.2	-0.208392	0.0934977	-2.22884	0.0258244	0.090432
AT1G11870	208.758	-0.372916	0.204723	-1.82156	0.0685211	0.1928
AT1G11880	42.0472	0.364764	0.410584	0.888402	0.374324	0.617393
AT1G11890	137.912	-0.34783	0.245967	-1.41414	0.157322	0.351857
AT1G11900	26.8379	0.434512	0.498567	0.871523	0.383469	0.626196
AT1G11905	71.1779	0.421371	0.336323	1.25288	0.21025	0.429702
AT1G11910	1478.19	0.180401	0.114247	1.57905	0.114325	0.281311
AT1G11915	4.62615	-0.140747	0.824924	-0.170619	0.864524	0.929188
AT1G11920	1.9422	-1.7492	0.836156	-2.09195	0.0364428	0.118103
AT1G11925	0.198652	0.222154	0.472548	0.470119	0.63827	0.800068
AT1G11930	187.376	0.653239	0.217284	3.00639	0.00264368	0.0132663
AT1G11940	27.7241	0.709218	0.485537	1.46069	0.144101	0.330218
AT1G11950	43.2208	-0.765254	0.398936	-1.91824	0.0550809	0.163554
AT1G11960	61.4261	-0.746393	0.357769	-2.08624	0.0369568	0.119417
AT1G11970	0.198652	0.222154	0.472548	0.470119	0.63827	0.800068
AT1G11980	0.123471	0.183165	0.456268	0.401442	0.688095	0.818988
AT1G11990	4.51673	0.944115	0.828745	1.13921	0.254615	0.485633
AT1G12000	215.922	-0.103245	0.212613	-0.4856	0.627251	0.800068
AT1G12010	55.9434	-3.16024	0.399689	-7.90675	2.64185e-15	6.53228e-14
AT1G12013	0.445594	0.434793	0.613163	0.709098	0.478264	0.695286
AT1G12015	0	NA	NA	NA	NA	NA
AT1G12020	114.971	0.0834887	0.266266	0.313554	0.75386	0.860236
AT1G12030	53.7825	-1.41909	0.379993	-3.7345	0.000188087	0.00129795
AT1G12040	31.8016	-5.78391	0.715389	-8.085	6.2165e-16	1.62562e-14
AT1G12050	101.635	-0.827845	0.290377	-2.85093	0.00435916	0.0204944
AT1G12060	47.8632	0.846229	0.402916	2.10026	0.0357061	0.116463
AT1G12064	0.123471	0.183165	0.456268	0.401442	0.688095	0.818988
AT1G12070	9.10118	-3.24042	0.779842	-4.15523	3.24958e-05	0.000260472
AT1G12080	143.863	-1.20416	0.242944	-4.95653	7.17634e-07	7.71648e-06
AT1G12090	4016.92	0.21066	0.100247	2.10142	0.0356044	0.116225
AT1G12100	7.60996	-0.62673	0.749697	-0.835977	0.403168	0.645363
AT1G12110	556.502	1.15201	0.155008	7.43196	1.06999e-13	2.36836e-12
AT1G12120	476.927	-1.0127	0.150885	-6.71175	1.92299e-11	3.56549e-10
AT1G12130	4.44155	0.919779	0.831176	1.1066	0.268467	0.50362
AT1G12140	258.087	0.377324	0.192539	1.95973	0.0500279	0.151637
AT1G12150	13.418	-0.136028	0.625549	-0.217454	0.827854	0.907475
AT1G12160	15.7737	-0.406783	0.592499	-0.686556	0.492363	0.707834
AT1G12170	0	NA	NA	NA	NA	NA
AT1G12180	0	NA	NA	NA	NA	NA
AT1G12190	0	NA	NA	NA	NA	NA
AT1G12200	56.2001	-0.677769	0.355409	-1.90701	0.0565193	0.167006
AT1G12210	32.0814	-0.586895	0.453975	-1.29279	0.196084	0.409669
AT1G12211	0	NA	NA	NA	NA	NA
AT1G12220	99.2499	0.305698	0.280295	1.09063	0.275436	0.511244
AT1G12230	278.792	-0.132248	0.185899	-0.711396	0.476839	0.695286
AT1G12240	1058.56	0.526824	0.125644	4.193	2.7529e-05	0.000224449
AT1G12244	90.249	-0.744677	0.288371	-2.58236	0.0098128	0.0407227
AT1G12250	290.894	-0.315453	0.178762	-1.76465	0.0776223	0.211384
AT1G12260	14.3303	-0.5912	0.620872	-0.952209	0.340991	0.583912
AT1G12270	344.517	-0.655938	0.168562	-3.89137	9.96799e-05	0.000730332
AT1G12280	127.887	0.765917	0.256672	2.98403	0.00284476	0.0141421
AT1G12290	52.4764	0.932831	0.380623	2.4508	0.0142539	0.0554826
AT1G12294	0	NA	NA	NA	NA	NA
AT1G12300	41.4567	-0.142195	0.402904	-0.352926	0.724144	0.841822
AT1G12310	400.72	0.429846	0.163217	2.63358	0.00844892	0.0359562
AT1G12320	46.0691	0.801211	0.414217	1.93428	0.0530788	0.158876
AT1G12330	177.949	0.515893	0.223516	2.30808	0.0209946	0.076357
AT1G12340	0.370413	0.320866	0.540895	0.593214	0.553038	0.751549
AT1G12350	79.668	0.280565	0.307826	0.911442	0.362063	0.604571
AT1G12360	116.736	-0.594208	0.2572	-2.3103	0.0208715	0.0761378
AT1G12370	55.7953	-0.31355	0.353021	-0.88819	0.374439	0.617393
AT1G12380	136.566	1.77106	0.267255	6.62686	3.42892e-11	6.18714e-10
AT1G12390	56.5108	-0.0248376	0.357162	-0.0695414	0.944559	0.970572
AT1G12400	31.7886	0.235256	0.454622	0.517476	0.604824	0.790167
AT1G12410	217.814	-0.0778331	0.202757	-0.383874	0.701072	0.827998
AT1G12411	0	NA	NA	NA	NA	NA
AT1G12420	64.0757	0.453179	0.342314	1.32387	0.185546	0.394392
AT1G12423	0	NA	NA	NA	NA	NA
AT1G12430	174.329	0.340198	0.226607	1.50127	0.133287	0.312867
AT1G12440	591.759	-0.566899	0.145318	-3.9011	9.57572e-05	0.000703721
AT1G12450	39.9571	-0.364611	0.412093	-0.884778	0.376276	0.619453
AT1G12451	0	NA	NA	NA	NA	NA
AT1G12460	190.45	0.239274	0.213505	1.1207	0.262418	0.495937
AT1G12470	157.796	-0.239208	0.244734	-0.97742	0.328361	0.570294
AT1G12480	46.0331	0.479499	0.396304	1.20993	0.226306	0.449658
AT1G12490	0.754642	-0.0917388	0.726376	-0.126297	0.899497	0.948045
AT1G12500	471.056	-0.187754	0.170487	-1.10128	0.270773	0.505611
AT1G12510	0	NA	NA	NA	NA	NA
AT1G12520	270.815	-0.124017	0.183814	-0.674685	0.499876	0.714414
AT1G12530	70.2741	0.165331	0.335825	0.492313	0.622498	0.800068
AT1G12540	0	NA	NA	NA	NA	NA
AT1G12550	49.681	0.0595748	0.383321	0.155417	0.876492	0.936971
AT1G12560	17.4064	-4.91829	0.760435	-6.46773	9.94877e-11	1.71833e-09
AT1G12570	67.325	2.35313	0.385137	6.10984	9.97339e-10	1.56314e-08
AT1G12580	325.992	-0.635	0.172543	-3.68024	0.000233019	0.00157393
AT1G12590	0	NA	NA	NA	NA	NA
AT1G12600	2.98129	0.364853	0.853509	0.427474	0.669034	0.818988
AT1G12610	0	NA	NA	NA	NA	NA
AT1G12620	58.5604	0.113981	0.350014	0.325646	0.744692	0.855197
AT1G12630	2.49877	0.550838	0.856769	0.642924	0.520273	0.732195
AT1G12640	143.79	-0.373345	0.241312	-1.54714	0.121829	0.294312
AT1G12650	50.6799	0.470773	0.41006	1.14806	0.250944	0.481583
AT1G12660	0	NA	NA	NA	NA	NA
AT1G12663	0.123471	0.183165	0.456268	0.401442	0.688095	0.818988
AT1G12665	0	NA	NA	NA	NA	NA
AT1G12667	0	NA	NA	NA	NA	NA
AT1G12669	0	NA	NA	NA	NA	NA
AT1G12670	0.359055	-0.381876	0.529671	-0.720968	0.470929	0.691544
AT1G12672	6.54908	2.25466	0.822984	2.73961	0.00615119	0.0274716
AT1G12680	166.738	-0.0702747	0.22449	-0.313042	0.754249	0.860275
AT1G12700	45.8045	0.195669	0.406011	0.48193	0.629855	0.800068
AT1G12710	65.7494	-0.185732	0.344515	-0.539113	0.589809	0.779385
AT1G12720	0	NA	NA	NA	NA	NA
AT1G12725	0	NA	NA	NA	NA	NA
AT1G12730	24.3921	-0.35279	0.499526	-0.706248	0.480034	0.696967
AT1G12740	28.7201	-4.77207	0.639235	-7.46528	8.31257e-14	1.85862e-12
AT1G12750	145.107	1.23957	0.2527	4.90529	9.32898e-07	9.87331e-06
AT1G12760	321.95	-0.221967	0.173075	-1.28249	0.199671	0.414988
AT1G12770	659.05	-0.741549	0.14326	-5.17625	2.26393e-07	2.61675e-06
AT1G12775	29.3498	0.207275	0.474189	0.437113	0.662029	0.816884
AT1G12780	231.1	-2.23204	0.202771	-11.0077	3.50824e-28	1.83086e-26
AT1G12790	7.97751	0.300242	0.749555	0.400561	0.688744	0.819539
AT1G12800	1614.67	-0.467465	0.117393	-3.98206	6.83206e-05	0.000515545
AT1G12805	5.41077	0.0570508	0.804715	0.0708956	0.943481	0.970123
AT1G12810	104.199	0.0369968	0.288729	0.128137	0.898041	0.947954
AT1G12820	448.007	0.503555	0.161558	3.11687	0.0018278	0.00961969
AT1G12830	143.06	-0.00193023	0.237805	-0.00811686	0.993524	0.996858
AT1G12840	409.402	0.112396	0.166263	0.676017	0.49903	0.713659
AT1G12845	30.5784	0.926671	0.476325	1.94546	0.0517195	0.155537
AT1G12850	281.622	0.417942	0.1836	2.27637	0.0228238	0.0817616
AT1G12855	0.397304	0.33168	0.549087	0.604057	0.545806	0.750224
AT1G12860	312.401	0.127441	0.177994	0.715982	0.474002	0.693855
AT1G12870	0	NA	NA	NA	NA	NA
AT1G12880	44.9652	2.14714	0.448403	4.78842	1.68099e-06	1.70101e-05
AT1G12890	2.5018	1.64946	0.849627	1.94139	0.0522107	0.1568
AT1G12900	12218.3	0.472939	0.0925056	5.11255	3.17837e-07	3.59143e-06
AT1G12910	209.31	-0.430119	0.203999	-2.10843	0.0349937	0.114711
AT1G12920	757.966	-0.438826	0.135733	-3.23302	0.00122489	0.00679043
AT1G12930	87.7691	0.441964	0.296439	1.49091	0.135985	0.317273
AT1G12935	0	NA	NA	NA	NA	NA
AT1G12938	0	NA	NA	NA	NA	NA
AT1G12940	0.198652	0.222154	0.472548	0.470119	0.63827	0.800068
AT1G12950	8.59823	-2.1543	0.747408	-2.88237	0.00394701	0.018818
AT1G12960	0	NA	NA	NA	NA	NA
AT1G12970	64.5332	-0.169693	0.364973	-0.464946	0.64197	0.802794
AT1G12980	1.77102	0.707294	0.840524	0.841492	0.400072	0.642424
AT1G12990	159.933	0.74451	0.233761	3.18492	0.00144795	0.0078597
AT1G13000	35.5832	-0.539416	0.429667	-1.25543	0.209323	0.428358
AT1G13010	0	NA	NA	NA	NA	NA
AT1G13020	346.065	-0.0466961	0.177012	-0.263802	0.791932	0.88615
AT1G13030	65.7338	0.32112	0.33575	0.956425	0.338858	0.581616
AT1G13040	20.4804	0.132081	0.538358	0.24534	0.806193	0.894395
AT1G13050	28.8465	0.432769	0.474824	0.91143	0.362069	0.604571
AT1G13060	198.411	0.0894545	0.208609	0.428814	0.668059	0.818988
AT1G13070	0.123471	0.183165	0.456268	0.401442	0.688095	0.818988
AT1G13080	445.701	0.541394	0.181349	2.98537	0.00283234	0.0140935
AT1G13090	450.312	1.2472	0.161546	7.72041	1.15954e-14	2.76361e-13
AT1G13100	78.0014	-0.949256	0.315134	-3.01223	0.00259338	0.0130504
AT1G13110	543.897	-0.00145701	0.156011	-0.00933917	0.992549	0.996293
AT1G13120	108.559	0.0906221	0.267104	0.339277	0.734401	0.848694
AT1G13130	2.90915	1.23815	0.856766	1.44514	0.148418	0.337555
AT1G13140	12.9353	0.844149	0.646928	1.30486	0.191942	0.403916
AT1G13145	24.1566	0.62074	0.521169	1.19105	0.233633	0.459244
AT1G13150	9.92046	1.77024	0.743231	2.38182	0.0172272	0.0650183
AT1G13160	211.906	-0.365288	0.204049	-1.79019	0.0734229	0.202961
AT1G13170	209.455	0.163113	0.222577	0.732836	0.463658	0.691544
AT1G13180	38.528	0.0125894	0.415814	0.0302765	0.975847	0.987964
AT1G13190	362.359	-0.125646	0.169615	-0.74077	0.458833	0.688178
AT1G13195	35.7296	0.47949	0.438874	1.09255	0.274593	0.510291
AT1G13200	0	NA	NA	NA	NA	NA
AT1G13210	184.007	-0.176951	0.219155	-0.807425	0.419422	0.661045
AT1G13220	283.181	-0.0711612	0.184189	-0.386349	0.699238	0.826736
AT1G13230	0.915045	-0.642367	0.75707	-0.848491	0.396165	0.63953
AT1G13240	0	NA	NA	NA	NA	NA
AT1G13245	501.935	-1.42377	0.150312	-9.47215	2.74133e-21	1.0244e-19
AT1G13250	149.953	1.12313	0.248642	4.51705	6.27063e-06	5.78892e-05
AT1G13260	368.62	-2.18113	0.169688	-12.8538	8.19247e-38	6.2978e-36
AT1G13270	181.831	-1.68993	0.22842	-7.39833	1.37908e-13	3.03309e-12
AT1G13280	253.348	1.70009	0.206435	8.23548	1.78834e-16	4.98329e-15
AT1G13290	0	NA	NA	NA	NA	NA
AT1G13300	36.0191	-4.12013	0.53373	-7.7195	1.16786e-14	2.7807e-13
AT1G13310	1.18716	-0.429891	0.792269	-0.542608	0.5874	0.777986
AT1G13320	221.708	-0.274938	0.205812	-1.33587	0.181592	0.388784
AT1G13330	9.67523	-0.648872	0.692276	-0.937302	0.348603	0.591627
AT1G13340	34.1253	0.924623	0.45128	2.04889	0.0404732	0.128313
AT1G13350	277.219	0.0608389	0.2066	0.294477	0.768393	0.870486
AT1G13360	383.652	0.839571	0.16751	5.01206	5.3849e-07	5.87632e-06
AT1G13370	1.15195	0.222316	0.789639	0.281541	0.778295	0.876659
AT1G13380	127.231	-0.0868567	0.259394	-0.334844	0.737743	0.850605
AT1G13390	159.35	0.382017	0.233547	1.63572	0.101899	0.258401
AT1G13400	2.25183	0.423611	0.85607	0.494832	0.620719	0.799038
AT1G13410	18.484	-0.713262	0.554794	-1.28563	0.198571	0.413435
AT1G13420	13.5121	-1.76352	0.636746	-2.76958	0.00561295	0.0254575
AT1G13430	3.01897	-1.03643	0.852571	-1.21565	0.224118	0.446088
AT1G13440	4732.81	-0.2464	0.0994149	-2.4785	0.0131937	0.0520757
AT1G13448	27.4906	0.637106	0.489079	1.30267	0.192689	0.404891
AT1G13450	234.391	-0.711622	0.196057	-3.62968	0.000283778	0.00187495
AT1G13460	163.103	-0.0438403	0.2259	-0.19407	0.846121	0.918246
AT1G13470	49.1767	5.34923	0.716755	7.46312	8.44945e-14	1.88749e-12
AT1G13480	2.20222	-0.525738	0.85554	-0.61451	0.538878	0.746601
AT1G13485	0.123471	0.183165	0.456268	0.401442	0.688095	0.818988
AT1G13490	0	NA	NA	NA	NA	NA
AT1G13500	3.72228	-2.22225	0.853099	-2.60492	0.00918958	0.038586
AT1G13510	8.78077	-3.89177	0.813775	-4.78236	1.7325e-06	1.75021e-05
AT1G13520	16.8633	-0.78025	0.598398	-1.3039	0.192268	0.404392
AT1G13530	6.78954	-1.94276	0.781218	-2.48683	0.0128887	0.0511136
AT1G13540	2.47433	-0.418175	0.856548	-0.488209	0.625402	0.800068
AT1G13550	0.569065	0.537606	0.660291	0.814196	0.415533	0.65714
AT1G13560	63.9543	0.0253759	0.339735	0.0746931	0.940459	0.96954
AT1G13570	119.169	-0.326555	0.26699	-1.2231	0.221292	0.442727
AT1G13580	45.9044	0.45512	0.390664	1.16499	0.244022	0.472152
AT1G13590	7.74535	-3.3109	0.807667	-4.09933	4.14346e-05	0.000325971
AT1G13600	26.6491	1.85831	0.534877	3.47428	0.000512223	0.00316415
AT1G13605	0.432519	-0.445127	0.562197	-0.791762	0.428499	0.662484
AT1G13607	4.29404	-0.377657	0.831758	-0.454047	0.649795	0.807966
AT1G13608	21.1127	-1.08763	0.549218	-1.98033	0.0476668	0.145776
AT1G13609	1357.55	-1.04743	0.354172	-2.95741	0.00310234	0.0152596
AT1G13610	8.52477	-2.14724	0.747435	-2.87281	0.00406833	0.0193317
AT1G13620	0.841581	-0.536862	0.721309	-0.744289	0.456702	0.686002
AT1G13630	38.4507	-0.580444	0.417451	-1.39045	0.164392	0.363241
AT1G13635	4.96306	0.369938	0.809591	0.456944	0.647711	0.806558
AT1G13640	561.69	-1.05181	0.146569	-7.17622	7.16639e-13	1.4947e-11
AT1G13650	325.604	2.30616	0.630287	3.6589	0.0002533	0.00169579
AT1G13660	0.681178	-0.0507712	0.712126	-0.0712952	0.943163	0.970043
AT1G13670	61.7676	-5.48819	0.539089	-10.1805	2.42321e-24	1.05158e-22
AT1G13680	0	NA	NA	NA	NA	NA
AT1G13690	119.425	0.364909	0.260097	1.40297	0.160626	0.356578
AT1G13700	87.6294	-2.33774	0.314298	-7.43798	1.02234e-13	2.26703e-12
AT1G13710	53.903	0.91007	0.374145	2.4324	0.0149992	0.057872
AT1G13720	0	NA	NA	NA	NA	NA
AT1G13730	202.014	-0.140698	0.22614	-0.622171	0.533829	0.742841
AT1G13740	78.9846	0.134366	0.306697	0.438108	0.661308	0.816353
AT1G13750	44.6048	1.95258	0.447201	4.36622	1.26416e-05	0.000109916
AT1G13755	0	NA	NA	NA	NA	NA
AT1G13760	0	NA	NA	NA	NA	NA
AT1G13770	44.5406	0.550079	0.407747	1.34907	0.177314	0.382816
AT1G13780	56.0745	0.405199	0.357938	1.13204	0.257619	0.48958
AT1G13790	39.9864	0.285465	0.42404	0.673203	0.500818	0.714885
AT1G13800	17.6751	-0.1387	0.567533	-0.24439	0.806928	0.895036
AT1G13810	75.6715	0.126504	0.319636	0.395775	0.692271	0.822499
AT1G13820	179.81	-0.0709945	0.222327	-0.319325	0.74948	0.858005
AT1G13830	7.99189	-2.02434	0.749108	-2.70233	0.00688551	0.0301779
AT1G13840	0	NA	NA	NA	NA	NA
AT1G13850	0	NA	NA	NA	NA	NA
AT1G13860	120.443	0.750569	0.26625	2.81904	0.00481673	0.0223314
AT1G13870	114.463	-0.00831355	0.262493	-0.0316714	0.974734	0.987612
AT1G13880	182.667	-0.379061	0.217258	-1.74475	0.0810278	0.218617
AT1G13890	0	NA	NA	NA	NA	NA
AT1G13900	207.189	0.240202	0.216477	1.1096	0.267172	0.501868
AT1G13910	15.4573	1.81909	0.64801	2.8072	0.00499748	0.0230459
AT1G13920	18.8136	-0.153726	0.561485	-0.273785	0.78425	0.880213
AT1G13930	1972.02	-0.14728	0.113523	-1.29736	0.194508	0.407653
AT1G13940	196.858	0.02009	0.215456	0.0932442	0.92571	0.962889
AT1G13950	18.1577	-2.28823	0.59263	-3.86115	0.000112857	0.000819193
AT1G13960	162.162	-1.23757	0.231498	-5.34594	8.99512e-08	1.10399e-06
AT1G13970	21.7118	0.853592	0.569951	1.49766	0.134222	0.314271
AT1G13980	444.93	-0.525304	0.158689	-3.31028	0.00093204	0.0053406
AT1G13990	124.365	-1.8482	0.280363	-6.59218	4.33427e-11	7.71722e-10
AT1G14000	195.937	-0.146448	0.209421	-0.699298	0.484366	0.701238
AT1G14010	123.368	0.0741999	0.259851	0.285548	0.775224	0.875154
AT1G14020	155.013	-0.0312864	0.229654	-0.136233	0.891637	0.944075
AT1G14030	322.751	0.0466927	0.181768	0.256881	0.797271	0.888609
AT1G14040	32.2287	-1.39541	0.45072	-3.09595	0.00196186	0.0102252
AT1G14048	0	NA	NA	NA	NA	NA
AT1G14060	114.962	0.155589	0.262927	0.591757	0.554013	0.751549
AT1G14070	51.3443	0.323802	0.387764	0.835048	0.40369	0.645963
AT1G14071	2.53742	0.193113	0.856435	0.225485	0.821602	0.903787
AT1G14080	11.4024	-3.60498	0.753542	-4.78405	1.718e-06	1.73701e-05
AT1G14090	61.5753	0.244346	0.34639	0.705407	0.480557	0.69749
AT1G14100	0.322123	0.322891	0.547562	0.589688	0.5554	0.751549
AT1G14110	0	NA	NA	NA	NA	NA
AT1G14120	37.2101	-4.89253	0.604597	-8.09222	5.85857e-16	1.53867e-14
AT1G14130	68.8732	-0.237474	0.328134	-0.72371	0.469244	0.691544
AT1G14140	119.867	-0.182844	0.257478	-0.710137	0.477619	0.695286
AT1G14150	640.679	-0.00279874	0.143638	-0.0194846	0.984455	0.992612
AT1G14160	21.0622	0.471578	0.536432	0.879102	0.379346	0.622939
AT1G14170	50.2281	-1.19265	0.395381	-3.01645	0.00255752	0.0128834
AT1G14180	65.1255	0.541386	0.346366	1.56305	0.118041	0.287435
AT1G14182	0.359055	-0.381876	0.529671	-0.720968	0.470929	0.691544
AT1G14185	23.0823	-2.36996	0.543127	-4.36355	1.27971e-05	0.000111228
AT1G14190	20.5463	0.00762308	0.536569	0.0142071	0.988665	0.994663
AT1G14200	87.0604	-0.192402	0.295686	-0.650697	0.515242	0.72771
AT1G14205	38.8636	-0.666785	0.42178	-1.58088	0.113905	0.280449
AT1G14210	116.409	-0.903827	0.263981	-3.42383	0.000617448	0.00373508
AT1G14220	1.7818	-1.13407	0.837584	-1.35398	0.175744	0.380171
AT1G14225	0	NA	NA	NA	NA	NA
AT1G14230	118.111	-0.241152	0.257545	-0.936349	0.349094	0.592051
AT1G14240	7.13495	-0.0268599	0.765428	-0.0350913	0.972007	0.986351
AT1G14250	539.737	5.6255	0.30206	18.6237	2.0626e-77	5.09652e-75
AT1G14260	12.7224	1.30043	0.664817	1.95607	0.0504574	0.152523
AT1G14270	165.076	0.385	0.22622	1.70189	0.0887767	0.233463
AT1G14280	472.639	0.68839	0.174924	3.93537	8.3067e-05	0.000617014
AT1G14290	178.071	-0.256522	0.217726	-1.17819	0.238721	0.465843
AT1G14300	46.1744	-0.0271195	0.386624	-0.0701445	0.944079	0.970367
AT1G14310	23.7884	0.0159843	0.506637	0.0315499	0.974831	0.987612
AT1G14315	3.32027	0.87635	0.852535	1.02793	0.303981	0.542
AT1G14320	2450.57	0.28647	0.105526	2.7147	0.00663365	0.0292114
AT1G14330	107.702	-0.212539	0.269844	-0.787638	0.430909	0.664954
AT1G14340	73.5565	0.246505	0.328895	0.749496	0.453558	0.683361
AT1G14345	1128.45	-0.29293	0.12475	-2.34813	0.0188679	0.0699031
AT1G14350	114.249	0.417557	0.265393	1.57335	0.115637	0.283646
AT1G14360	118.363	0.127739	0.257854	0.495395	0.620321	0.798821
AT1G14370	43.7001	0.095799	0.404822	0.236645	0.812933	0.898861
AT1G14380	234.751	0.191928	0.204485	0.938594	0.347939	0.590963
AT1G14390	10.9228	-0.929905	0.668421	-1.3912	0.164166	0.36284
AT1G14400	384.232	-0.00287147	0.165903	-0.0173081	0.986191	0.993108
AT1G14410	131.463	0.86029	0.259866	3.31051	0.000931269	0.00533744
AT1G14420	2.90989	0.242708	0.854736	0.283957	0.776443	0.875918
AT1G14430	57.9707	0.00155509	0.349754	0.00444624	0.996452	0.997918
AT1G14440	110.422	0.282157	0.276364	1.02096	0.307272	0.545931
AT1G14450	269.306	0.0815678	0.187542	0.434932	0.663612	0.817526
AT1G14455	1.47275	-0.702274	0.831965	-0.844115	0.398605	0.641174
AT1G14460	187.248	0.264773	0.220126	1.20282	0.229045	0.453242
AT1G14470	14.7981	-0.959745	0.601259	-1.59622	0.110439	0.274341
AT1G14480	19.6328	-0.484607	0.55462	-0.873764	0.382247	0.625959
AT1G14490	8.77384	0.501896	0.728422	0.689017	0.490812	0.706609
AT1G14500	0.359055	-0.381876	0.529671	-0.720968	0.470929	0.691544
AT1G14510	266.923	0.0452094	0.186696	0.242155	0.80866	0.896311
AT1G14518	0	NA	NA	NA	NA	NA
AT1G14520	20.1101	-1.47277	0.565869	-2.60266	0.00925032	0.0388035
AT1G14530	22.6351	-0.180889	0.513356	-0.352365	0.724564	0.842108
AT1G14540	14.4027	-2.54432	0.722656	-3.52078	0.000430273	0.00272536
AT1G14549	0	NA	NA	NA	NA	NA
AT1G14550	0.359055	-0.381876	0.529671	-0.720968	0.470929	0.691544
AT1G14560	99.0672	-0.07633	0.279124	-0.273463	0.784498	0.880369
AT1G14570	231.408	0.0995943	0.196386	0.507135	0.61206	0.792103
AT1G14580	198.363	0.790366	0.214123	3.69118	0.000223213	0.00151531
AT1G14590	60.1157	1.21497	0.363463	3.34277	0.000829473	0.00483241
AT1G14600	20.8705	1.25346	0.569183	2.2022	0.0276511	0.0955164
AT1G14610	654.897	-0.347966	0.14207	-2.44925	0.0143152	0.0556857
AT1G14620	84.5437	0.0877435	0.298678	0.293773	0.768931	0.870851
AT1G14630	23.5784	0.991006	0.524886	1.88804	0.0590205	0.173045
AT1G14640	41.4009	-0.386096	0.402084	-0.960237	0.336936	0.579715
AT1G14642	3.40417	-0.181936	0.845835	-0.215097	0.829692	0.908888
AT1G14650	567.988	-0.308232	0.143124	-2.1536	0.0312715	0.105099
AT1G14660	24.262	0.766467	0.514268	1.49041	0.136118	0.317542
AT1G14670	656.171	0.133894	0.139789	0.957835	0.338146	0.580811
AT1G14680	12.0882	-0.890342	0.643197	-1.38425	0.166283	0.366183
AT1G14685	274.288	-0.379737	0.188799	-2.01133	0.0442911	0.137536
AT1G14686	0.804649	0.0662138	0.743345	0.0890754	0.929022	0.963622
AT1G14687	10.5295	-0.245175	0.673479	-0.364042	0.715827	0.835966
AT1G14688	0	NA	NA	NA	NA	NA
AT1G14690	219.008	0.2029	0.203794	0.995613	0.319438	0.558918
AT1G14700	83.3886	0.191777	0.304196	0.630439	0.528407	0.739019
AT1G14710	450.187	-0.186653	0.15503	-1.20397	0.228599	0.45273
AT1G14720	302.548	-0.471937	0.180064	-2.62094	0.00876872	0.037102
AT1G14730	21.4638	-1.21173	0.528895	-2.29106	0.0219598	0.0792837
AT1G14740	533.546	-0.743323	0.146934	-5.05889	4.21696e-07	4.65827e-06
AT1G14750	6.86891	0.915409	0.770931	1.18741	0.235067	0.460902
AT1G14755	0	NA	NA	NA	NA	NA
AT1G14760	2.35086	-0.521041	0.856767	-0.608148	0.543089	0.750011
AT1G14770	60.7473	-0.0559257	0.365436	-0.153038	0.878368	0.937197
AT1G14780	18.3648	-0.979664	0.559208	-1.75188	0.0797948	0.216012
AT1G14790	122.416	1.99532	0.290421	6.87044	6.40024e-12	1.23492e-10
AT1G14800	8.3612	1.27205	0.770635	1.65065	0.0988105	0.252767
AT1G14810	479.466	0.247688	0.152416	1.62508	0.104146	0.262457
AT1G14820	80.9918	-0.710733	0.313283	-2.26866	0.0232888	0.0831019
AT1G14830	286.457	-0.257625	0.180429	-1.42785	0.153336	0.345945
AT1G14840	255.276	0.987036	0.201759	4.89214	9.97433e-07	1.0515e-05
AT1G14850	250.443	-0.181877	0.191187	-0.951307	0.341449	0.584448
AT1G14860	42.2338	-2.63658	0.853961	-3.08747	0.00201868	0.010483
AT1G14870	77.6455	-3.23732	0.35143	-9.21185	3.20565e-20	1.13321e-18
AT1G14880	59.3183	5.5791	0.706825	7.89318	2.9458e-15	7.22722e-14
AT1G14890	199.145	-1.05708	0.215126	-4.9138	8.93298e-07	9.48737e-06
AT1G14900	178.009	-1.02138	0.216986	-4.70712	2.51239e-06	2.47206e-05
AT1G14910	159.532	-0.0265435	0.233966	-0.11345	0.909674	0.954199
AT1G14920	302.121	1.11655	0.188496	5.92347	3.15226e-09	4.65438e-08
AT1G14930	0.198652	0.222154	0.472548	0.470119	0.63827	0.800068
AT1G14940	0.198652	0.222154	0.472548	0.470119	0.63827	0.800068
AT1G14950	2.35144	1.58837	0.846858	1.87561	0.0607089	0.176592
AT1G14960	11.7267	-4.34271	0.790618	-5.49281	3.95595e-08	5.08728e-07
AT1G14970	59.0991	0.130157	0.350297	0.371563	0.710218	0.832386
AT1G14980	404.754	0.530092	0.162211	3.26792	0.00108341	0.00609546
AT1G14990	30.7769	-0.252918	0.480248	-0.526641	0.598443	0.785803
AT1G15000	142.343	1.06429	0.255097	4.17211	3.01794e-05	0.000243679
AT1G15002	6.73408	0.63017	0.766757	0.821864	0.411154	0.653816
AT1G15010	6.34486	-0.963358	0.791722	-1.21679	0.223685	0.445695
AT1G15015	0.482526	-0.230375	0.618698	-0.372354	0.709629	0.832273
AT1G15020	104.355	-0.192621	0.273662	-0.703864	0.481517	0.698409
AT1G15030	327.54	-0.0700104	0.176324	-0.397055	0.691327	0.821578
AT1G15040	181.862	-2.38253	0.261518	-9.11039	8.20849e-20	2.83146e-18
AT1G15045	0	NA	NA	NA	NA	NA
AT1G15050	2.18914	-1.21352	0.851787	-1.42468	0.15425	0.34736
AT1G15060	219.264	-0.318756	0.206229	-1.54564	0.122192	0.295004
AT1G15080	15.6673	0.249979	0.592785	0.421703	0.673242	0.818988
AT1G15090	1.20064	-0.799954	0.776554	-1.03013	0.302947	0.540635
AT1G15100	89.5789	-0.132223	0.299115	-0.442048	0.658455	0.814589
AT1G15110	27.199	-0.554316	0.475937	-1.16468	0.244147	0.472285
AT1G15120	81.9083	0.406147	0.307541	1.32063	0.186626	0.396173
AT1G15125	68.5861	-3.38418	0.38138	-8.8735	7.08826e-19	2.29775e-17
AT1G15130	420.72	-0.540438	0.169823	-3.18235	0.00146086	0.00792088
AT1G15140	522.042	-0.625544	0.150383	-4.15968	3.18692e-05	0.000256043
AT1G15150	20.1701	3.10065	0.675833	4.58789	4.47742e-06	4.24182e-05
AT1G15160	61.0068	-0.89078	0.341659	-2.60722	0.00912806	0.0383743
AT1G15165	50.2628	-0.4065	0.371724	-1.09355	0.274151	0.509757
AT1G15170	69.9606	-1.90289	0.338257	-5.62557	1.84897e-08	2.486e-07
AT1G15175	18.7492	0.947031	0.577179	1.64079	0.100841	0.25647
AT1G15180	313.166	-0.769941	0.174438	-4.41383	1.01559e-05	9.02478e-05
AT1G15190	2.5357	0.142989	0.856675	0.166912	0.86744	0.930827
AT1G15200	318.091	0.180015	0.177824	1.01232	0.311385	0.550017
AT1G15210	103.836	-4.4459	0.361866	-12.286	1.07671e-34	7.36513e-33
AT1G15215	28.2884	0.58866	0.481913	1.22151	0.221894	0.44338
AT1G15220	34.872	0.274148	0.436597	0.627919	0.530057	0.73949
AT1G15230	175.634	0.62732	0.225383	2.78336	0.00537997	0.0245202
AT1G15240	270.107	-0.242687	0.185664	-1.30713	0.191169	0.40292
AT1G15250	34.5439	-0.37205	0.436147	-0.85304	0.393637	0.637374
AT1G15260	340.099	0.532221	0.178262	2.9856	0.00283019	0.014087
AT1G15270	92.5356	0.660838	0.295261	2.23815	0.0252115	0.0885815
AT1G15280	359.459	-0.193459	0.166361	-1.16289	0.244876	0.473162
AT1G15290	2216.44	0.453937	0.105708	4.29424	1.75289e-05	0.000148622
AT1G15300	25.9224	-0.207744	0.494844	-0.419817	0.674619	0.818988
AT1G15310	12.0134	-1.20338	0.656854	-1.83204	0.0669457	0.18945
AT1G15320	0	NA	NA	NA	NA	NA
AT1G15330	12.4166	0.716668	0.655056	1.09406	0.27393	0.509581
AT1G15340	990.324	-0.238269	0.135502	-1.75841	0.0786771	0.213799
AT1G15350	60.4247	-0.915663	0.371375	-2.4656	0.0136783	0.0535867
AT1G15360	0.370413	0.320866	0.540895	0.593214	0.553038	0.751549
AT1G15370	110.599	0.297476	0.267535	1.11191	0.266175	0.500499
AT1G15380	80.4047	-4.19907	0.3949	-10.6333	2.08684e-26	1.01676e-24
AT1G15385	0.123471	0.183165	0.456268	0.401442	0.688095	0.818988
AT1G15390	233.494	0.174832	0.199519	0.876269	0.380884	0.624406
AT1G15400	243.896	-0.338523	0.191284	-1.76974	0.076771	0.209655
AT1G15405	46.7979	3.24497	0.511646	6.34223	2.26461e-10	3.7819e-09
AT1G15410	253.09	0.882392	0.194987	4.52538	6.02862e-06	5.5868e-05
AT1G15415	33.879	1.95101	0.497512	3.92152	8.7991e-05	0.000651392
AT1G15420	91.2911	-0.119392	0.307119	-0.388748	0.697463	0.825491
AT1G15430	82.2702	-0.273497	0.302215	-0.904974	0.365479	0.607709
AT1G15440	188.062	-0.339976	0.217341	-1.56425	0.117758	0.286958
AT1G15450	0	NA	NA	NA	NA	NA
AT1G15460	2.66031	-2.13798	0.852893	-2.50674	0.0121849	0.0487458
AT1G15470	59.914	0.166605	0.371849	0.448044	0.654121	0.81106
AT1G15480	76.3963	-0.0453792	0.315802	-0.143695	0.885741	0.940561
AT1G15490	97.3155	0.43437	0.291715	1.48902	0.136482	0.318117
AT1G15500	1654.21	-0.665212	0.122617	-5.42512	5.79152e-08	7.30806e-07
AT1G15510	143.517	-0.586831	0.2471	-2.37487	0.0175549	0.0659876
AT1G15520	36.7756	0.699655	0.433785	1.61291	0.106765	0.267452
AT1G15530	98.5523	-0.403672	0.285205	-1.41537	0.156959	0.351268
AT1G15540	0.359055	-0.381876	0.529671	-0.720968	0.470929	0.691544
AT1G15550	65.1779	1.39426	0.373025	3.73772	0.000185697	0.00128476
AT1G15560	0.322123	0.322891	0.547562	0.589688	0.5554	0.751549
AT1G15570	69.512	0.745906	0.339792	2.19518	0.0281505	0.0969511
AT1G15580	7.07535	2.326	0.820492	2.83488	0.00458426	0.0214053
AT1G15590	0	NA	NA	NA	NA	NA
AT1G15600	0	NA	NA	NA	NA	NA
AT1G15610	0	NA	NA	NA	NA	NA
AT1G15620	0	NA	NA	NA	NA	NA
AT1G15630	2.08007	0.315281	0.854362	0.369025	0.712109	0.833715
AT1G15640	0	NA	NA	NA	NA	NA
AT1G15650	0	NA	NA	NA	NA	NA
AT1G15660	98.5033	-0.0195007	0.278572	-0.0700022	0.944192	0.970379
AT1G15670	136.184	-1.8008	0.248327	-7.25172	4.11498e-13	8.71779e-12
AT1G15680	0	NA	NA	NA	NA	NA
AT1G15690	4528.03	-0.263409	0.0985285	-2.67343	0.00750806	0.0324599
AT1G15700	52.7866	-0.157915	0.365831	-0.43166	0.665988	0.8185
AT1G15710	223.829	0.199571	0.207225	0.963067	0.335514	0.577942
AT1G15720	37.4869	0.524583	0.430328	1.21903	0.222833	0.444546
AT1G15730	199.325	-0.583126	0.218316	-2.67101	0.00756223	0.0326595
AT1G15740	284.839	-0.184894	0.182484	-1.01321	0.31096	0.549919
AT1G15750	885.381	-0.491496	0.127251	-3.86241	0.000112274	0.000815694
AT1G15757	0	NA	NA	NA	NA	NA
AT1G15760	16.3516	0.472489	0.588768	0.802504	0.422262	0.662484
AT1G15770	0.322123	0.322891	0.547562	0.589688	0.5554	0.751549
AT1G15772	0.631171	-0.211168	0.663952	-0.318046	0.75045	0.858005
AT1G15780	394.975	-0.349679	0.177362	-1.97156	0.0486599	0.14827
AT1G15790	8.30284	2.53231	0.805818	3.14253	0.00167493	0.00891589
AT1G15800	22.1483	-1.9893	0.551274	-3.60855	0.000307913	0.00202062
AT1G15810	1025.24	1.17672	0.143747	8.18609	2.69857e-16	7.32576e-15
AT1G15820	22267.3	1.59703	0.105564	15.1286	1.04958e-51	1.23377e-49
AT1G15825	33.0718	1.37802	0.470958	2.92599	0.00343361	0.016649
AT1G15830	156.066	1.69859	0.256456	6.62333	3.51206e-11	6.33244e-10
AT1G15840	0.482526	-0.230375	0.618698	-0.372354	0.709629	0.832273
AT1G15850	0	NA	NA	NA	NA	NA
AT1G15860	72.2658	-0.0100989	0.319381	-0.0316204	0.974775	0.987612
AT1G15870	10.6191	0.27598	0.673986	0.409474	0.682192	0.818988
AT1G15880	159.578	-0.621107	0.226314	-2.74445	0.00606118	0.0271397
AT1G15885	29.2165	-0.274572	0.462736	-0.593366	0.552936	0.751549
AT1G15890	21.5917	-0.892468	0.523958	-1.70332	0.088508	0.232908
AT1G15900	2.3753	0.488979	0.856592	0.570843	0.568106	0.761637
AT1G15910	183.35	0.296099	0.228917	1.29348	0.195845	0.409401
AT1G15920	136.6	-0.554284	0.243157	-2.27954	0.0226352	0.0812617
AT1G15930	694.977	0.54307	0.142822	3.80242	0.000143291	0.00101604
AT1G15940	312.027	0.336768	0.184906	1.82129	0.0685628	0.192873
AT1G15950	906.072	0.185626	0.126515	1.46723	0.142314	0.327331
AT1G15960	551.062	0.350972	0.147239	2.38369	0.01714	0.0647293
AT1G15970	122.513	0.0577361	0.254887	0.226516	0.8208	0.90344
AT1G15980	1437.43	-0.393777	0.13813	-2.85077	0.00436137	0.020499
AT1G15990	27.3471	1.00511	0.500788	2.00706	0.0447437	0.138711
AT1G16000	92.5662	0.207432	0.294211	0.705046	0.480782	0.697627
AT1G16010	317.621	-0.1614	0.176309	-0.915439	0.359961	0.603842
AT1G16020	124.191	0.130046	0.265436	0.489934	0.624181	0.800068
AT1G16022	4.8252	-0.617193	0.807659	-0.764176	0.444762	0.676173
AT1G16025	2.34915	-0.575847	0.856222	-0.672543	0.501238	0.715189
AT1G16030	64.1461	0.479757	0.347118	1.38211	0.166937	0.367121
AT1G16040	33.1938	0.0473872	0.445318	0.106412	0.915255	0.957314
AT1G16060	86.2676	2.09404	0.341036	6.14023	8.24e-10	1.29903e-08
AT1G16070	11.9869	0.663071	0.667431	0.993468	0.320482	0.560201
AT1G16080	1062.22	0.499657	0.126417	3.95245	7.73562e-05	0.000579036
AT1G16090	49.6808	0.840362	0.397126	2.11611	0.0343357	0.112844
AT1G16100	0	NA	NA	NA	NA	NA
AT1G16110	46.368	-0.0892818	0.383012	-0.233104	0.81568	0.900418
AT1G16120	4.17	-2.7625	0.854359	-3.23342	0.00122319	0.00678259
AT1G16130	13.4725	-2.17796	0.663326	-3.2834	0.00102564	0.00580142
AT1G16140	1.20064	-0.799954	0.776554	-1.03013	0.302947	0.540635
AT1G16150	5.28369	-2.37049	0.825837	-2.87041	0.00409937	0.019464
AT1G16160	1.06369	-0.54236	0.753745	-0.719554	0.4718	0.692017
AT1G16170	127.42	-0.643479	0.249343	-2.5807	0.00985989	0.0408341
AT1G16180	548.409	0.226773	0.155057	1.46252	0.1436	0.329357
AT1G16190	66.056	-0.271539	0.328993	-0.825364	0.409165	0.651924
AT1G16210	380.513	-0.32824	0.164387	-1.99675	0.0458519	0.14135
AT1G16220	42.83	-0.0700433	0.408445	-0.171488	0.86384	0.928735
AT1G16225	2.06567	-1.45288	0.847724	-1.71386	0.0865552	0.229264
AT1G16230	0	NA	NA	NA	NA	NA
AT1G16240	206.094	-0.476141	0.204356	-2.32996	0.0198084	0.0728858
AT1G16250	72.9754	0.143051	0.322214	0.443963	0.657069	0.813317
AT1G16260	266.765	0.273473	0.187665	1.45724	0.145049	0.331918
AT1G16270	293.027	-0.208115	0.199628	-1.04251	0.297174	0.534699
AT1G16280	64.2463	0.18421	0.337946	0.545087	0.585693	0.776867
AT1G16290	0.123471	0.183165	0.456268	0.401442	0.688095	0.818988
AT1G16300	24.1361	-0.203897	0.516584	-0.394703	0.693062	0.822937
AT1G16310	25.3232	0.846194	0.507437	1.66758	0.0953982	0.246591
AT1G16320	560.504	-0.626725	0.145572	-4.30524	1.66802e-05	0.000141823
AT1G16330	12.2679	0.718612	0.654325	1.09825	0.272095	0.507298
AT1G16340	14.9862	0.268925	0.602568	0.446298	0.655382	0.811851
AT1G16350	452.532	-0.291703	0.160601	-1.81632	0.0693206	0.194462
AT1G16360	0.878112	0.0279888	0.754645	0.0370887	0.970414	0.985637
AT1G16370	29.2996	-4.79531	0.638585	-7.50928	5.94542e-14	1.34928e-12
AT1G16380	0	NA	NA	NA	NA	NA
AT1G16390	127.181	-2.21879	0.262692	-8.44635	3.00551e-17	8.80028e-16
AT1G16400	126.562	1.09686	0.262724	4.17495	2.98049e-05	0.000241057
AT1G16410	3629.25	3.81723	0.295417	12.9215	3.40608e-38	2.65204e-36
AT1G16420	11.7759	-2.51831	0.720904	-3.49327	0.000477138	0.00297628
AT1G16430	28.1412	0.629577	0.495037	1.27178	0.203453	0.420073
AT1G16440	2.80856	-0.791673	0.856684	-0.924114	0.355427	0.599029
AT1G16445	18.6325	0.106551	0.578596	0.184154	0.853893	0.923411
AT1G16450	0	NA	NA	NA	NA	NA
AT1G16460	154.166	-0.225808	0.234765	-0.961849	0.336126	0.578577
AT1G16470	20.3947	0.723862	0.564076	1.28327	0.199398	0.414571
AT1G16480	22.3819	0.106807	0.525661	0.203185	0.83899	0.914771
AT1G16489	8.03187	1.22372	0.758478	1.61339	0.106659	0.26731
AT1G16490	20.8978	1.0565	0.555277	1.90266	0.0570853	0.168309
AT1G16500	42.7231	1.04029	0.420248	2.47541	0.0133084	0.0524518
AT1G16510	37.1164	-1.53105	0.426531	-3.58954	0.000331262	0.00215981
AT1G16515	16.539	1.11976	0.603864	1.85432	0.063693	0.18287
AT1G16520	77.3906	0.316679	0.31258	1.01311	0.311006	0.549919
AT1G16530	16.6417	1.74185	0.629286	2.76798	0.00564044	0.0255678
AT1G16540	41.6067	-0.251535	0.425858	-0.590654	0.554752	0.751549
AT1G16550	29.4436	0.197732	0.467064	0.423351	0.672039	0.818988
AT1G16560	201.876	-0.0191561	0.208147	-0.0920318	0.926673	0.963353
AT1G16570	34.7908	0.589936	0.442412	1.33345	0.182384	0.389764
AT1G16590	12.9815	0.885606	0.668456	1.32485	0.18522	0.393879
AT1G16600	0	NA	NA	NA	NA	NA
AT1G16610	131.005	-0.113693	0.252246	-0.450723	0.652189	0.809729
AT1G16620	0	NA	NA	NA	NA	NA
AT1G16630	92.1447	-0.0581519	0.319036	-0.182274	0.855368	0.924181
AT1G16635	1.78237	1.32058	0.828591	1.59376	0.110989	0.275087
AT1G16640	6.47807	1.45651	0.805574	1.80804	0.0706008	0.197072
AT1G16650	31.0888	0.0643937	0.463219	0.139014	0.889439	0.942853
AT1G16660	0	NA	NA	NA	NA	NA
AT1G16670	71.5493	0.791286	0.330892	2.39137	0.0167855	0.0636388
AT1G16680	163.344	0.283489	0.246446	1.15031	0.250016	0.480068
AT1G16690	34.2525	0.326057	0.443258	0.735591	0.46198	0.691399
AT1G16700	89.9406	0.237474	0.299447	0.793043	0.427753	0.662484
AT1G16705	1.31235	-0.231787	0.821302	-0.282219	0.777775	0.876563
AT1G16710	325.311	0.104007	0.174504	0.596017	0.551164	0.751549
AT1G16720	1665.44	-2.08423	0.11319	-18.4135	1.02326e-75	2.42924e-73
AT1G16730	202.363	1.14711	0.220749	5.19643	2.03157e-07	2.36285e-06
AT1G16740	164.505	0.139079	0.226161	0.614957	0.538583	0.746482
AT1G16750	72.5214	0.230329	0.322737	0.713676	0.475428	0.695072
AT1G16760	0	NA	NA	NA	NA	NA
AT1G16770	12.1574	-0.0355796	0.65282	-0.0545014	0.956536	0.977321
AT1G16780	91.6547	0.689948	0.301989	2.28468	0.0223317	0.0803868
AT1G16790	78.6072	0.50492	0.315867	1.59852	0.109927	0.273379
AT1G16800	94.7301	0.27377	0.286081	0.95697	0.338583	0.581356
AT1G16810	209.057	0.118842	0.214629	0.553708	0.579779	0.771902
AT1G16820	14.049	0.698094	0.6254	1.11624	0.264321	0.498445
AT1G16825	18.7545	0.291268	0.562413	0.517891	0.604535	0.790145
AT1G16830	20.3295	-0.281885	0.53744	-0.524497	0.599933	0.787096
AT1G16840	143.798	-0.256217	0.245129	-1.04524	0.295914	0.533311
AT1G16850	14.979	1.59222	0.642272	2.47905	0.0131734	0.0520383
AT1G16858	0	NA	NA	NA	NA	NA
AT1G16860	0	NA	NA	NA	NA	NA
AT1G16870	171.986	-0.229669	0.220436	-1.04188	0.297465	0.534912
AT1G16880	1230.89	-0.198557	0.117537	-1.68931	0.0911602	0.238153
AT1G16890	527.991	-0.069197	0.147148	-0.470254	0.638174	0.800068
AT1G16900	89.4425	0.230447	0.291946	0.789351	0.429907	0.663916
AT1G16905	0	NA	NA	NA	NA	NA
AT1G16910	1.65661	-1.51854	0.817652	-1.85719	0.0632836	0.181932
AT1G16916	18.6413	0.669561	0.576135	1.16216	0.24517	0.473586
AT1G16920	232.378	0.369552	0.197244	1.87358	0.0609883	0.177155
AT1G16930	37.8872	-0.0173665	0.422607	-0.0410938	0.967221	0.983984
AT1G16940	0	NA	NA	NA	NA	NA
AT1G16950	1.08984	0.917344	0.772052	1.18819	0.234759	0.46046
AT1G16960	38.5855	-0.283228	0.443959	-0.637959	0.5235	0.734844
AT1G16970	64.3854	0.820121	0.345332	2.37488	0.0175547	0.0659876
AT1G16980	0	NA	NA	NA	NA	NA
AT1G17000	0	NA	NA	NA	NA	NA
AT1G17010	0.246942	0.248899	0.490471	0.507469	0.611826	0.792011
AT1G17020	12.4302	1.65197	0.684018	2.4151	0.015731	0.0602924
AT1G17030	2.77162	-0.3501	0.856237	-0.408882	0.682626	0.818988
AT1G17040	48.588	0.136018	0.386649	0.351785	0.724999	0.842369
AT1G17050	601.28	-0.295924	0.145856	-2.02888	0.0424708	0.133096
AT1G17060	21.4925	-1.31817	0.533166	-2.47234	0.0134232	0.0527923
AT1G17070	119.602	-0.0169918	0.256595	-0.0662202	0.947202	0.972174
AT1G17080	128.588	0.645554	0.25405	2.54105	0.011052	0.0450068
AT1G17090	22.3806	-0.427684	0.53406	-0.800817	0.423238	0.662484
AT1G17100	1048.73	-0.369286	0.130324	-2.8336	0.00460271	0.0214832
AT1G17110	355.82	0.0214483	0.166792	0.128593	0.897679	0.947764
AT1G17120	191.724	0.236457	0.211933	1.11572	0.264544	0.49871
AT1G17130	158.124	0.218633	0.231171	0.945763	0.344269	0.586883
AT1G17140	391.877	0.876291	0.166518	5.26244	1.42155e-07	1.69654e-06
AT1G17145	87.1425	0.431188	0.299777	1.43836	0.150331	0.340689
AT1G17147	12.219	-1.47182	0.663537	-2.21814	0.0265453	0.0923822
AT1G17150	0	NA	NA	NA	NA	NA
AT1G17160	117.657	-0.0408771	0.270871	-0.15091	0.880047	0.938102
AT1G17170	358.546	-5.1305	0.282598	-18.1548	1.17757e-73	2.69008e-71
AT1G17180	18.2828	-4.09159	0.685654	-5.96743	2.41019e-09	3.60709e-08
AT1G17190	57.0704	-1.93847	0.374896	-5.17068	2.33241e-07	2.68821e-06
AT1G17200	175.393	0.164968	0.219995	0.749872	0.453332	0.68325
AT1G17210	510.661	-0.385837	0.147456	-2.61662	0.00888039	0.037522
AT1G17220	3391.52	-0.904574	0.101591	-8.90409	5.38274e-19	1.76617e-17
AT1G17230	151.963	0.188511	0.236867	0.79585	0.426119	0.662484
AT1G17232	64.5379	-0.00273642	0.371232	-0.00737118	0.994119	0.996889
AT1G17235	2.19218	-0.0931803	0.855437	-0.108927	0.91326	0.95639
AT1G17240	8.66246	0.231274	0.714578	0.323651	0.746203	0.856202
AT1G17250	52.0444	0.222121	0.367996	0.603595	0.546113	0.750603
AT1G17255	52.5856	0.154006	0.365649	0.421186	0.673619	0.818988
AT1G17260	6.27467	0.806714	0.781597	1.03214	0.302009	0.539477
AT1G17270	43.022	0.116127	0.402207	0.288725	0.772791	0.873181
AT1G17275	0	NA	NA	NA	NA	NA
AT1G17277	0	NA	NA	NA	NA	NA
AT1G17280	127.849	0.447003	0.253742	1.76165	0.0781291	0.21262
AT1G17285	3.16629	-2.38781	0.856573	-2.78763	0.00530959	0.0242496
AT1G17290	458.113	-0.52904	0.153113	-3.45524	0.000549807	0.00336711
AT1G17300	4.24346	-2.80899	0.853436	-3.29139	0.000996938	0.00566554
AT1G17310	0	NA	NA	NA	NA	NA
AT1G17330	60.672	0.386955	0.36815	1.05108	0.293221	0.529812
AT1G17340	101.239	-0.154545	0.279319	-0.553293	0.580063	0.772067
AT1G17345	5.29597	-0.445201	0.798451	-0.557581	0.577131	0.769626
AT1G17350	20.271	0.414455	0.547245	0.757349	0.448841	0.679675
AT1G17360	653.772	0.0774238	0.152423	0.507954	0.611486	0.792011
AT1G17370	340.84	0.635581	0.174295	3.64658	0.000265753	0.00176889
AT1G17380	26.9251	2.63286	0.591641	4.4501	8.58293e-06	7.73486e-05
AT1G17390	0	NA	NA	NA	NA	NA
AT1G17400	0.804649	0.0662138	0.743345	0.0890754	0.929022	0.963622
AT1G17410	25.367	0.805788	0.516745	1.55935	0.118913	0.28916
AT1G17420	54.9211	0.373896	0.364253	1.02647	0.304668	0.542825
AT1G17430	27.355	0.113549	0.487998	0.232682	0.816008	0.90058
AT1G17440	302.055	-0.187845	0.18064	-1.03988	0.298395	0.535867
AT1G17450	138.222	-0.330283	0.24125	-1.36905	0.170984	0.373218
AT1G17455	27.2245	0.320095	0.489141	0.654401	0.512854	0.725839
AT1G17460	17.3281	-0.231682	0.571044	-0.405717	0.68495	0.818988
AT1G17470	237.439	-0.443528	0.197726	-2.24314	0.0248877	0.0877013
AT1G17480	29.1486	0.589313	0.473641	1.24422	0.213419	0.434353
AT1G17490	40.2623	-0.204279	0.411059	-0.496959	0.619218	0.797997
AT1G17495	0	NA	NA	NA	NA	NA
AT1G17500	166.011	-0.03789	0.226487	-0.167294	0.867138	0.930674
AT1G17510	33.4553	0.806956	0.464583	1.73695	0.0823964	0.221421
AT1G17520	77.2683	-0.0926709	0.308321	-0.300566	0.763746	0.866965
AT1G17530	165.875	0.0439097	0.239122	0.183629	0.854305	0.923693
AT1G17540	0.397304	0.33168	0.549087	0.604057	0.545806	0.750224
AT1G17545	0	NA	NA	NA	NA	NA
AT1G17550	383.945	1.00463	0.169741	5.91865	3.24593e-09	4.77813e-08
AT1G17560	38.2609	0.251261	0.421504	0.596107	0.551104	0.751549
AT1G17570	0	NA	NA	NA	NA	NA
AT1G17580	165.334	-0.310499	0.223393	-1.38992	0.164553	0.363496
AT1G17590	37.7016	0.794871	0.431788	1.84088	0.0656387	0.18662
AT1G17600	76.7557	0.648064	0.3197	2.0271	0.0426522	0.13351
AT1G17610	44.226	0.657642	0.400579	1.64173	0.100646	0.256191
AT1G17615	0	NA	NA	NA	NA	NA
AT1G17620	210.216	0.339943	0.220468	1.54192	0.123093	0.296411
AT1G17630	21.9707	-0.985867	0.523833	-1.88203	0.0598323	0.174778
AT1G17640	28.8219	-0.04652	0.469611	-0.0990606	0.92109	0.960315
AT1G17650	113.754	-0.0525238	0.261364	-0.200961	0.840729	0.914836
AT1G17660	0	NA	NA	NA	NA	NA
AT1G17665	21.1434	-4.04706	0.648744	-6.2383	4.42347e-10	7.19854e-09
AT1G17670	0	NA	NA	NA	NA	NA
AT1G17680	110.465	-0.0552525	0.266535	-0.2073	0.835776	0.912664
AT1G17690	79.6201	-0.76487	0.311063	-2.45889	0.0139365	0.0544575
AT1G17700	10.5673	0.216213	0.678103	0.318849	0.749841	0.858005
AT1G17710	12.503	-2.98303	0.750489	-3.97479	7.04415e-05	0.000530392
AT1G17720	289.316	-0.18215	0.182017	-1.00073	0.316959	0.556494
AT1G17730	179.324	0.233446	0.217843	1.07162	0.28389	0.521664
AT1G17744	43.2851	1.53313	0.429845	3.56671	0.000361489	0.00233053
AT1G17745	263.68	1.45924	0.209359	6.97006	3.1681e-12	6.27788e-11
AT1G17750	32.1131	1.18637	0.476553	2.48948	0.0127929	0.0508418
AT1G17760	63.0481	-0.155294	0.336013	-0.462167	0.643961	0.804287
AT1G17770	0	NA	NA	NA	NA	NA
AT1G17780	83.4658	-0.452119	0.297034	-1.52211	0.127981	0.303802
AT1G17790	67.581	0.392776	0.34126	1.15096	0.249748	0.479706
AT1G17800	0	NA	NA	NA	NA	NA
AT1G17810	99.2523	4.94643	0.519826	9.51555	1.80752e-21	6.80702e-20
AT1G17820	147.931	0.584178	0.24447	2.38956	0.0168683	0.0638728
AT1G17830	23.878	0.171411	0.51783	0.331019	0.74063	0.85292
AT1G17840	678.239	-0.378114	0.148701	-2.54279	0.0109971	0.0447932
AT1G17850	273.455	-0.0515285	0.191494	-0.269087	0.787863	0.883041
AT1G17860	331.315	-2.18471	0.180007	-12.1368	6.74002e-34	4.4715e-32
AT1G17870	115.375	-0.0722367	0.2633	-0.274351	0.783815	0.879927
AT1G17880	573.087	-0.302948	0.145055	-2.0885	0.0367524	0.118867
AT1G17890	243.031	0.391077	0.20194	1.9366	0.0527939	0.158316
AT1G17900	0	NA	NA	NA	NA	NA
AT1G17910	0	NA	NA	NA	NA	NA
AT1G17920	34.6455	0.688046	0.44379	1.55039	0.121049	0.293003
AT1G17930	74.9363	0.3473	0.323169	1.07467	0.282522	0.519854
AT1G17940	39.0336	-0.593903	0.418957	-1.41757	0.156315	0.350431
AT1G17950	3.35285	-1.07478	0.849169	-1.26569	0.205625	0.422684
AT1G17960	5.55237	-2.23303	0.821894	-2.71693	0.00658913	0.0290561
AT1G17970	86.0242	0.236179	0.301244	0.784014	0.433032	0.666837
AT1G17980	167.099	-0.0425071	0.231993	-0.183226	0.854621	0.923703
AT1G17990	19.0095	-1.16251	0.577377	-2.01344	0.0440686	0.136986
AT1G18000	14.7513	0.0655472	0.60709	0.107969	0.91402	0.956771
AT1G18010	0	NA	NA	NA	NA	NA
AT1G18020	0.359055	-0.381876	0.529671	-0.720968	0.470929	0.691544
AT1G18030	58.1894	0.286465	0.357379	0.801573	0.4228	0.662484
AT1G18040	67.4999	-0.382392	0.3291	-1.16193	0.245262	0.473645
AT1G18050	0.644246	0.595689	0.683589	0.871415	0.383528	0.626196
AT1G18060	1015.51	0.616877	0.124196	4.96696	6.80098e-07	7.33567e-06
AT1G18070	386.92	-0.185791	0.166487	-1.11595	0.264444	0.498561
AT1G18075	19.1598	1.69674	0.599916	2.8283	0.00467966	0.0218045
AT1G18080	3020.7	-0.0141337	0.101746	-0.138912	0.88952	0.942853
AT1G18090	70.7771	0.0488833	0.337359	0.1449	0.88479	0.940153
AT1G18100	43.1648	0.087455	0.404103	0.216418	0.828662	0.908049
AT1G18120	0	NA	NA	NA	NA	NA
AT1G18130	0	NA	NA	NA	NA	NA
AT1G18140	15.9696	-0.0505938	0.603557	-0.0838261	0.933195	0.965895
AT1G18150	173.022	0.219145	0.226372	0.968071	0.333009	0.574988
AT1G18160	285.488	-0.255955	0.189569	-1.3502	0.176953	0.382241
AT1G18170	289.831	-0.0338614	0.185398	-0.182641	0.855079	0.923951
AT1G18180	14.4913	-0.125686	0.612242	-0.205288	0.837347	0.913772
AT1G18190	148.117	0.161837	0.235195	0.688095	0.491393	0.707101
AT1G18191	0	NA	NA	NA	NA	NA
AT1G18200	16.2794	-2.32615	0.609166	-3.81859	0.000134218	0.000956483
AT1G18210	303.459	0.092092	0.17756	0.518652	0.604003	0.790145
AT1G18220	0	NA	NA	NA	NA	NA
AT1G18230	0	NA	NA	NA	NA	NA
AT1G18240	0	NA	NA	NA	NA	NA
AT1G18250	192.931	1.43419	0.2292	6.25735	3.91562e-10	6.40653e-09
AT1G18260	291.121	-0.316733	0.180871	-1.75116	0.0799189	0.216276
AT1G18265	23.7009	-1.22911	0.52475	-2.34228	0.0191663	0.070835
AT1G18270	203.634	-1.75872	0.222535	-7.90314	2.71974e-15	6.70656e-14
AT1G18280	1.15063	-1.18344	0.775231	-1.52657	0.126869	0.301929
AT1G18290	4.36693	-2.46346	0.846545	-2.91002	0.00361407	0.0174055
AT1G18300	47.1861	-0.0568484	0.381647	-0.148955	0.881589	0.938999
AT1G18310	0.482526	-0.230375	0.618698	-0.372354	0.709629	0.832273
AT1G18320	4.85438	0.709494	0.818866	0.866435	0.386252	0.629117
AT1G18330	93.7137	-0.583266	0.297909	-1.95787	0.0502456	0.152144
AT1G18335	24.4624	0.792934	0.515453	1.53832	0.123969	0.297839
AT1G18340	36.4576	-0.0424621	0.433649	-0.0979181	0.921997	0.960822
AT1G18350	1.07676	0.181698	0.786315	0.231075	0.817256	0.900774
AT1G18360	237.399	1.62737	0.209717	7.75984	8.50391e-15	2.04898e-13
AT1G18370	151.235	0.158154	0.242591	0.651937	0.514442	0.727131
AT1G18382	7.57107	-1.8147	0.758514	-2.39244	0.0167369	0.063524
AT1G18390	69.6303	-2.04814	0.337327	-6.07168	1.26578e-09	1.96354e-08
AT1G18400	40.5074	-0.623068	0.419187	-1.48637	0.137181	0.319239
AT1G18410	2.91993	-0.12736	0.852263	-0.149438	0.881208	0.938771
AT1G18415	72.2222	0.0870183	0.32632	0.266665	0.789727	0.884598
AT1G18420	73.7961	-0.0496029	0.317555	-0.156202	0.875873	0.936685
AT1G18430	0	NA	NA	NA	NA	NA
AT1G18440	85.044	-0.161053	0.319625	-0.503881	0.614345	0.794186
AT1G18450	38.3479	0.146294	0.429652	0.340494	0.733485	0.847999
AT1G18460	444.651	-0.239264	0.160596	-1.48985	0.136265	0.317763
AT1G18470	84.2173	-0.0968536	0.297103	-0.325993	0.744429	0.8551
[truncated: 62,802 more rows]
