# Supplementary material for: Altered chromatin compaction and histone methylation drive non-additive gene expression in an interspecific Arabidopsis hybrid
Source: Genome Biol. 2017 Aug 22;18:157. doi: 10.1186/s13059-017-1281-4 (PMC5568265; doi:10.1186/s13059-017-1281-4)
Supplement: Supplementary file 3 — GO analysis of differentially expressed genes. (XLSX 82 kb) [file 13059_2017_1281_MOESM3_ESM.xlsx]

## Sheet: Down_regulation_process
GO Term	Description	P-value	FDR q-value	Enrichment	N	B	n	b	Genes
GO:0042744	hydrogen peroxide catabolic process	7.25e-24	2.53e-20	11.93	18180	60	711	28	[AT4G08770 - putative apoplastic peroxidase prx37, AT3G32980 - peroxidase family protein, AT4G30170 - peroxidase 45, AT4G26010 - peroxidase 44, AT5G42180 - peroxidase, AT5G66390 - peroxidase, AT3G01190 - peroxidase 27, AT2G24800 - peroxidase, AT5G15180 - peroxidase 56, AT5G17820 - peroxidase 57, AT2G38380 - peroxidase 22, AT2G38390 - peroxidase 23, AT1G30870 - peroxidase 7, AT3G49960 - peroxidase…
GO:0042743	hydrogen peroxide metabolic process	1.14e-22	2e-19	11.01	18180	65	711	28	[AT4G08770 - putative apoplastic peroxidase prx37, AT3G32980 - peroxidase family protein, AT4G30170 - peroxidase 45, AT4G26010 - peroxidase 44, AT5G42180 - peroxidase, AT5G66390 - peroxidase, AT3G01190 - peroxidase 27, AT2G24800 - peroxidase, AT5G15180 - peroxidase 56, AT5G17820 - peroxidase 57, AT2G38380 - peroxidase 22, AT2G38390 - peroxidase 23, AT1G30870 - peroxidase 7, AT3G49960 - peroxidase…
GO:0006979	response to oxidative stress	4.22e-22	4.92e-19	6.43	18180	163	711	41	[AT4G08770 - putative apoplastic peroxidase prx37, AT3G32980 - peroxidase family protein, AT4G30170 - peroxidase 45, AT4G26010 - peroxidase 44, AT3G12900 - oxidoreductase, 2og-fe(ii) oxygenase family protein, AT5G66390 - peroxidase, AT5G42180 - peroxidase, AT3G01190 - peroxidase 27, AT2G24800 - peroxidase, AT5G17820 - peroxidase 57, AT5G15180 - peroxidase 56, AT2G38380 - peroxidase 22, AT2G38390 …
GO:0072593	reactive oxygen species metabolic process	5.3e-21	4.63e-18	9.81	18180	73	711	28	[AT4G08770 - putative apoplastic peroxidase prx37, AT3G32980 - peroxidase family protein, AT4G30170 - peroxidase 45, AT4G26010 - peroxidase 44, AT5G42180 - peroxidase, AT5G66390 - peroxidase, AT3G01190 - peroxidase 27, AT2G24800 - peroxidase, AT5G15180 - peroxidase 56, AT5G17820 - peroxidase 57, AT2G38380 - peroxidase 22, AT2G38390 - peroxidase 23, AT1G30870 - peroxidase 7, AT3G49960 - peroxidase…
GO:0055114	oxidation-reduction process	1.15e-16	8.07e-14	2.96	18180	623	711	72	[AT2G41730 - hypothetical protein, AT4G20860 - fad-binding berberine family protein, AT1G12010 - 1-aminocyclopropane-1-carboxylate oxidase, AT5G15180 - peroxidase 56, AT5G58660 - oxidoreductase, 2og-fe(ii) oxygenase family protein, AT2G37770 - aldo-keto reductase family 4 member c9, AT1G32780 - groes-like zinc-binding dehydrogenase family protein, AT3G29250 - short-chain dehydrogenase reductase 4…
GO:0050896	response to stimulus	6.8e-16	3.96e-13	2.03	18180	1687	711	134	[AT5G52020 - ethylene-responsive transcription factor erf025, AT1G66180 - aspartyl protease family protein, AT5G39050 - phenolic glucoside malonyltransferase 1, AT1G36060 - ethylene-responsive transcription factor erf055, AT5G60270 - concanavalin a-like lectin kinase-like protein, AT5G52050 - mate efflux family protein, AT1G75490 - dehydration-responsive element-binding protein 2d, AT1G21910 - et…
GO:0009664	plant-type cell wall organization	1.51e-15	7.52e-13	15.34	18180	25	711	15	[AT2G24980 - proline-rich extensin-like family protein, AT1G26240 - proline-rich extensin-like family protein, AT4G08410 - proline-rich extensin-like family protein, AT1G23720 - proline-rich extensin-like family protein, AT4G08400 - proline-rich extensin-like family protein, AT1G26250 - proline-rich extensin-like family protein, AT5G42180 - peroxidase, AT5G15180 - peroxidase 56, AT4G13390 - proli…
GO:0044710	single-organism metabolic process	5.86e-15	2.56e-12	2.1	18180	1440	711	118	[AT5G52020 - ethylene-responsive transcription factor erf025, AT5G05890 - udp-glycosyltransferase 76c5, AT5G05880 - udp-glycosyltransferase 76c4, AT4G28410 - tyrosine transaminase family protein, AT2G37770 - aldo-keto reductase family 4 member c9, AT1G32780 - groes-like zinc-binding dehydrogenase family protein, AT1G70080 - terpenoid synthase 6, AT3G49960 - peroxidase 35, AT1G56630 - alpha/beta-h…
GO:0044699	single-organism process	8.75e-15	3.4e-12	1.78	18180	2440	711	170	[AT5G52020 - ethylene-responsive transcription factor erf025, AT5G05890 - udp-glycosyltransferase 76c5, AT5G05880 - udp-glycosyltransferase 76c4, AT5G52050 - mate efflux family protein, AT4G28410 - tyrosine transaminase family protein, AT5G23830 - md-2-related lipid recognition domain-containing protein, AT2G37770 - aldo-keto reductase family 4 member c9, AT1G32780 - groes-like zinc-binding dehyd…
GO:0071669	plant-type cell wall organization or biogenesis	1.72e-12	6e-10	10.65	18180	36	711	15	[AT2G24980 - proline-rich extensin-like family protein, AT1G26240 - proline-rich extensin-like family protein, AT1G23720 - proline-rich extensin-like family protein, AT4G08410 - proline-rich extensin-like family protein, AT4G08400 - proline-rich extensin-like family protein, AT1G26250 - proline-rich extensin-like family protein, AT5G42180 - peroxidase, AT5G15180 - peroxidase 56, AT4G13390 - proli…
GO:0006950	response to stress	2.76e-12	8.78e-10	2.1	18180	1170	711	96	[AT5G52020 - ethylene-responsive transcription factor erf025, AT4G21870 - heat shock protein class v 15.4, AT1G14960 - polyyketide cyclase/dehydrase and lipid transport superfamily protein, AT5G60270 - concanavalin a-like lectin kinase-like protein, AT1G12010 - 1-aminocyclopropane-1-carboxylate oxidase, AT2G17050 - tir-nbs-lrr class disease resistance protein, AT5G15180 - peroxidase 56, AT4G16940…
GO:0044248	cellular catabolic process	6.02e-11	1.75e-08	3.29	18180	303	711	39	[AT4G08770 - putative apoplastic peroxidase prx37, AT3G32980 - peroxidase family protein, AT4G30170 - peroxidase 45, AT4G26010 - peroxidase 44, AT5G42180 - peroxidase, AT5G66390 - peroxidase, AT3G01190 - peroxidase 27, AT2G24800 - peroxidase, AT5G15180 - peroxidase 56, AT5G17820 - peroxidase 57, AT1G80440 - f-box/kelch-repeat protein, AT2G38380 - peroxidase 22, AT2G38390 - peroxidase 23, AT5G4108…
GO:0071555	cell wall organization	1.9e-10	5.12e-08	3.99	18180	186	711	29	[AT3G11550 - hypothetical protein, AT1G26240 - proline-rich extensin-like family protein, AT1G26250 - proline-rich extensin-like family protein, AT5G42180 - peroxidase, AT3G22800 - leucine-rich repeat extensin-like protein 6, AT5G15180 - peroxidase 56, AT4G13390 - proline-rich extensin-like family protein, AT2G27500 - putative glucan endo-1,3-beta-glucosidase, AT1G05650 - pectin lyase-like protei…
GO:0071554	cell wall organization or biogenesis	2.16e-10	5.4e-08	3.85	18180	199	711	30	[AT3G11550 - hypothetical protein, AT1G26240 - proline-rich extensin-like family protein, AT5G14470 - ghmp kinase family protein, AT1G26250 - proline-rich extensin-like family protein, AT3G22800 - leucine-rich repeat extensin-like protein 6, AT5G42180 - peroxidase, AT5G15180 - peroxidase 56, AT4G13390 - proline-rich extensin-like family protein, AT2G27500 - putative glucan endo-1,3-beta-glucosida…
GO:0045229	external encapsulating structure organization	1.24e-09	2.89e-07	3.69	18180	201	711	29	[AT3G11550 - hypothetical protein, AT1G26240 - proline-rich extensin-like family protein, AT1G26250 - proline-rich extensin-like family protein, AT3G22800 - leucine-rich repeat extensin-like protein 6, AT5G42180 - peroxidase, AT5G15180 - peroxidase 56, AT4G13390 - proline-rich extensin-like family protein, AT2G27500 - putative glucan endo-1,3-beta-glucosidase, AT1G05650 - pectin lyase-like protei…
GO:0010033	response to organic substance	8.42e-09	1.84e-06	2.82	18180	344	711	38	[AT1G66180 - aspartyl protease family protein, AT4G20860 - fad-binding berberine family protein, AT3G32980 - peroxidase family protein, AT1G12010 - 1-aminocyclopropane-1-carboxylate oxidase, AT3G12900 - oxidoreductase, 2og-fe(ii) oxygenase family protein, AT5G52050 - mate efflux family protein, AT3G22060 - receptor-like protein kinase-related family protein, AT1G75490 - dehydration-responsive ele…
GO:0042221	response to chemical	3.8e-08	7.82e-06	2.32	18180	539	711	49	[AT1G66180 - aspartyl protease family protein, AT4G20860 - fad-binding berberine family protein, AT5G39050 - phenolic glucoside malonyltransferase 1, AT1G36060 - ethylene-responsive transcription factor erf055, AT1G12010 - 1-aminocyclopropane-1-carboxylate oxidase, AT5G52050 - mate efflux family protein, AT3G22060 - receptor-like protein kinase-related family protein, AT1G75490 - dehydration-resp…
GO:0009056	catabolic process	7.43e-08	1.44e-05	2.3	18180	534	711	48	[AT4G08770 - putative apoplastic peroxidase prx37, AT3G32980 - peroxidase family protein, AT4G30170 - peroxidase 45, AT4G26010 - peroxidase 44, AT5G42180 - peroxidase, AT5G66390 - peroxidase, AT3G01190 - peroxidase 27, AT2G24800 - peroxidase, AT5G17820 - peroxidase 57, AT5G15180 - peroxidase 56, AT1G80440 - f-box/kelch-repeat protein, AT2G38380 - peroxidase 22, AT2G38390 - peroxidase 23, AT5G0496…
GO:0009719	response to endogenous stimulus	9.7e-08	1.78e-05	2.8	18180	301	711	33	[AT4G20860 - fad-binding berberine family protein, AT3G32980 - peroxidase family protein, AT3G12900 - oxidoreductase, 2og-fe(ii) oxygenase family protein, AT5G52050 - mate efflux family protein, AT3G22060 - receptor-like protein kinase-related family protein, AT1G75490 - dehydration-responsive element-binding protein 2d, AT5G50760 - saur-like auxin-responsive protein, AT1G21910 - ethylene-respons…
GO:1901700	response to oxygen-containing compound	9.88e-08	1.73e-05	2.91	18180	272	711	31	[AT1G66180 - aspartyl protease family protein, AT4G20860 - fad-binding berberine family protein, AT1G36060 - ethylene-responsive transcription factor erf055, AT3G12900 - oxidoreductase, 2og-fe(ii) oxygenase family protein, AT5G52050 - mate efflux family protein, AT1G12010 - 1-aminocyclopropane-1-carboxylate oxidase, AT1G75490 - dehydration-responsive element-binding protein 2d, AT3G22060 - recept…
GO:0032870	cellular response to hormone stimulus	6.81e-07	0.000113	9.74	18180	21	711	8	[AT5G38820 - putative amino acid transporter, AT2G41230 - hypothetical protein, AT3G25190 - vacuolar iron transporter homolog 2.1, AT3G12900 - oxidoreductase, 2og-fe(ii) oxygenase family protein, AT3G15356 - lectin-like protein, AT2G43140 - transcription factor bhlh129, AT3G45410 - concanavalin a-like lectin kinase-like protein, AT1G18390 - probable serine/threonine-protein kinase]
GO:1901698	response to nitrogen compound	7.72e-07	0.000123	5.28	18180	63	711	13	[AT5G38820 - putative amino acid transporter, AT5G22890 - zinc finger-like protein, AT3G12900 - oxidoreductase, 2og-fe(ii) oxygenase family protein, AT1G75490 - dehydration-responsive element-binding protein 2d, AT4G39070 - putative zinc finger transcription factor bzs1, AT3G48450 - rpm1-interacting protein 4 (rin4), AT2G33710 - ethylene-responsive transcription factor erf112, AT3G46600 - scarecr…
GO:0071369	cellular response to ethylene stimulus	1.37e-06	0.000208	13.95	18180	11	711	6	[AT5G38820 - putative amino acid transporter, AT2G41230 - hypothetical protein, AT3G12900 - oxidoreductase, 2og-fe(ii) oxygenase family protein, AT3G25190 - vacuolar iron transporter homolog 2.1, AT3G15356 - lectin-like protein, AT3G45410 - concanavalin a-like lectin kinase-like protein]
GO:0035556	intracellular signal transduction	2.82e-06	0.000411	3.42	18180	142	711	19	[AT5G52020 - ethylene-responsive transcription factor erf025, AT5G59930 - cysteine/histidine-rich c1 domain-containing protein, AT1G77640 - ethylene-responsive transcription factor erf013, AT1G36060 - ethylene-responsive transcription factor erf055, AT1G44050 - cysteine/histidine-rich c1-like domain-containing protein, AT3G11920 - glutaredoxin-related protein, AT3G28650 - cysteine/histidine-rich …
GO:0071495	cellular response to endogenous stimulus	3.15e-06	0.00044	8.18	18180	25	711	8	[AT5G38820 - putative amino acid transporter, AT3G25190 - vacuolar iron transporter homolog 2.1, AT2G41230 - hypothetical protein, AT3G12900 - oxidoreductase, 2og-fe(ii) oxygenase family protein, AT3G15356 - lectin-like protein, AT3G45410 - concanavalin a-like lectin kinase-like protein, AT2G43140 - transcription factor bhlh129, AT1G18390 - probable serine/threonine-protein kinase]
GO:0009725	response to hormone	1.03e-05	0.00138	2.58	18180	258	711	26	[AT4G20860 - fad-binding berberine family protein, AT3G32980 - peroxidase family protein, AT3G12900 - oxidoreductase, 2og-fe(ii) oxygenase family protein, AT5G52050 - mate efflux family protein, AT3G22060 - receptor-like protein kinase-related family protein, AT5G50760 - saur-like auxin-responsive protein, AT1G21910 - ethylene-responsive transcription factor erf012, AT5G14920 - gibberellin-regula…
GO:0007043	cell-cell junction assembly	1.12e-05	0.00146	20.46	18180	5	711	4	[AT3G11550 - hypothetical protein, AT5G06200 - hypothetical protein, AT2G36100 - casparian strip membrane protein 1, AT2G27370 - hypothetical protein]
GO:0019748	secondary metabolic process	1.45e-05	0.00181	4.1	18180	81	711	13	[AT5G52020 - ethylene-responsive transcription factor erf025, AT2G39430 - disease resistance-responsive (dirigent-like protein) family protein, AT5G66390 - peroxidase, AT1G77530 - o-methyltransferase family protein, AT3G13610 - feruloyl coa ortho-hydroxylase 1, AT1G66800 - alcohol dehydrogenase-like protein, AT4G26220 - putative caffeoyl-coa o-methyltransferase, AT1G21100 - indole glucosinolate o…
GO:0009698	phenylpropanoid metabolic process	1.53e-05	0.00184	4.77	18180	59	711	11	[AT4G26220 - putative caffeoyl-coa o-methyltransferase, AT2G39430 - disease resistance-responsive (dirigent-like protein) family protein, AT5G01050 - laccase-9, AT5G66390 - peroxidase, AT5G13580 - abc transporter g family member 6, AT5G63560 - hxxxd-type acyl-transferase-like protein, AT1G77530 - o-methyltransferase family protein, AT3G13610 - feruloyl coa ortho-hydroxylase 1, AT5G64120 - peroxid…
GO:0019725	cellular homeostasis	1.66e-05	0.00193	3.81	18180	94	711	14	[AT3G11920 - glutaredoxin-related protein, AT1G03020 - monothiol glutaredoxin-s1, AT4G15670 - monothiol glutaredoxin-s7, AT1G60740 - peroxiredoxin-2d, AT4G15660 - monothiol glutaredoxin-s8, AT4G15690 - monothiol glutaredoxin-s5, AT5G43300 - glycerophosphodiester phosphodiesterase, AT4G15680 - monothiol glutaredoxin-s4, AT1G03850 - glutaredoxin atgrxs13, AT4G15700 - monothiol glutaredoxin-s3, AT3G…
GO:0034329	cell junction assembly	3.27e-05	0.00368	17.05	18180	6	711	4	[AT3G11550 - hypothetical protein, AT5G06200 - hypothetical protein, AT2G36100 - casparian strip membrane protein 1, AT2G27370 - hypothetical protein]
GO:0034330	cell junction organization	3.27e-05	0.00357	17.05	18180	6	711	4	[AT3G11550 - hypothetical protein, AT5G06200 - hypothetical protein, AT2G36100 - casparian strip membrane protein 1, AT2G27370 - hypothetical protein]
GO:0045216	cell-cell junction organization	3.27e-05	0.00346	17.05	18180	6	711	4	[AT3G11550 - hypothetical protein, AT5G06200 - hypothetical protein, AT2G36100 - casparian strip membrane protein 1, AT2G27370 - hypothetical protein]
GO:0006869	lipid transport	3.79e-05	0.0039	3.54	18180	101	711	14	[AT5G52050 - mate efflux family protein, AT4G22470 - protease inhibitor/seed storage/lipid transfer protein (ltp) family protein, AT1G62510 - bifunctional inhibitor/lipid-transfer protein/seed storage 2s albumin-like protein, AT4G22460 - bifunctional inhibitor/lipid-transfer protein/seed storage 2s albumin-like protein, AT5G23830 - md-2-related lipid recognition domain-containing protein, AT2G481…
GO:0071310	cellular response to organic substance	4.22e-05	0.00421	5.23	18180	44	711	9	[AT5G38820 - putative amino acid transporter, AT2G41230 - hypothetical protein, AT3G25190 - vacuolar iron transporter homolog 2.1, AT3G12900 - oxidoreductase, 2og-fe(ii) oxygenase family protein, AT1G12010 - 1-aminocyclopropane-1-carboxylate oxidase, AT3G15356 - lectin-like protein, AT3G45410 - concanavalin a-like lectin kinase-like protein, AT2G43140 - transcription factor bhlh129, AT1G18390 - p…
GO:0045454	cell redox homeostasis	6.42e-05	0.00623	4.49	18180	57	711	10	[AT3G62930 - monothiol glutaredoxin-s6, AT3G11920 - glutaredoxin-related protein, AT4G15670 - monothiol glutaredoxin-s7, AT1G03020 - monothiol glutaredoxin-s1, AT4G15660 - monothiol glutaredoxin-s8, AT1G60740 - peroxiredoxin-2d, AT4G15690 - monothiol glutaredoxin-s5, AT4G15680 - monothiol glutaredoxin-s4, AT1G03850 - glutaredoxin atgrxs13, AT4G15700 - monothiol glutaredoxin-s3]
GO:0009699	phenylpropanoid biosynthetic process	7.3e-05	0.0069	4.9	18180	47	711	9	[AT4G26220 - putative caffeoyl-coa o-methyltransferase, AT2G39430 - disease resistance-responsive (dirigent-like protein) family protein, AT5G66390 - peroxidase, AT5G13580 - abc transporter g family member 6, AT5G63560 - hxxxd-type acyl-transferase-like protein, AT1G77530 - o-methyltransferase family protein, AT3G13610 - feruloyl coa ortho-hydroxylase 1, AT1G66800 - alcohol dehydrogenase-like pro…
GO:0006952	defense response	8.07e-05	0.00743	1.85	18180	594	711	43	[AT5G52020 - ethylene-responsive transcription factor erf025, AT4G23680 - polyketide cyclase/dehydrase and lipid transport superfamily protein, AT1G14960 - polyyketide cyclase/dehydrase and lipid transport superfamily protein, AT5G60270 - concanavalin a-like lectin kinase-like protein, AT1G58400 - cc-nbs-lrr class disease resistance protein, AT1G12010 - 1-aminocyclopropane-1-carboxylate oxidase, …
GO:0010200	response to chitin	8.68e-05	0.00778	4.79	18180	48	711	9	[AT2G33710 - ethylene-responsive transcription factor erf112, AT5G22890 - zinc finger-like protein, AT3G46600 - scarecrow-like protein 30, AT4G39070 - putative zinc finger transcription factor bzs1, AT1G75490 - dehydration-responsive element-binding protein 2d, AT4G01350 - cysteine/histidine-rich c1 domain-containing protein, AT3G15356 - lectin-like protein, AT2G35000 - e3 ubiquitin-protein ligas…
GO:1901701	cellular response to oxygen-containing compound	0.000103	0.00897	4.7	18180	49	711	9	[AT5G38820 - putative amino acid transporter, AT3G25190 - vacuolar iron transporter homolog 2.1, AT2G41230 - hypothetical protein, AT3G12900 - oxidoreductase, 2og-fe(ii) oxygenase family protein, AT1G12010 - 1-aminocyclopropane-1-carboxylate oxidase, AT3G15356 - lectin-like protein, AT2G43140 - transcription factor bhlh129, AT3G14990 - protein dj-1-like a, AT1G18390 - probable serine/threonine-pr…
GO:0010243	response to organonitrogen compound	0.000121	0.0103	4.6	18180	50	711	9	[AT2G33710 - ethylene-responsive transcription factor erf112, AT5G22890 - zinc finger-like protein, AT3G46600 - scarecrow-like protein 30, AT4G39070 - putative zinc finger transcription factor bzs1, AT1G75490 - dehydration-responsive element-binding protein 2d, AT4G01350 - cysteine/histidine-rich c1 domain-containing protein, AT3G15356 - lectin-like protein, AT2G35000 - e3 ubiquitin-protein ligas…
GO:0044763	single-organism cellular process	0.000124	0.0104	1.54	18180	1226	711	74	[AT2G41730 - hypothetical protein, AT5G52020 - ethylene-responsive transcription factor erf025, AT1G17960 - threonyl-trna synthetase, AT5G05890 - udp-glycosyltransferase 76c5, AT2G39430 - disease resistance-responsive (dirigent-like protein) family protein, AT4G27290 - g-type lectin s-receptor-like serine/threonine-protein kinase, AT5G05880 - udp-glycosyltransferase 76c4, AT1G03020 - monothiol gl…
GO:0042445	hormone metabolic process	0.000135	0.0109	9.13	18180	14	711	5	[AT4G15400 - hxxxd-type acyl-transferase-like protein, AT5G06300 - cytokinin riboside 5'-monophosphate phosphoribohydrolase log7, AT4G35160 - o-methyltransferase family protein, AT1G14120 - 2-oxoglutarate (2og) and fe(ii)-dependent oxygenase-like protein, AT4G31910 - br-related acyltransferase 1]
GO:0044550	secondary metabolite biosynthetic process	0.000166	0.0132	4.43	18180	52	711	9	[AT4G26220 - putative caffeoyl-coa o-methyltransferase, AT2G39430 - disease resistance-responsive (dirigent-like protein) family protein, AT5G66390 - peroxidase, AT5G13580 - abc transporter g family member 6, AT5G63560 - hxxxd-type acyl-transferase-like protein, AT1G77530 - o-methyltransferase family protein, AT3G13610 - feruloyl coa ortho-hydroxylase 1, AT1G66800 - alcohol dehydrogenase-like pro…
GO:0009808	lignin metabolic process	0.000194	0.0151	5.59	18180	32	711	7	[AT4G26220 - putative caffeoyl-coa o-methyltransferase, AT5G01050 - laccase-9, AT5G66390 - peroxidase, AT1G77530 - o-methyltransferase family protein, AT5G64120 - peroxidase 71, AT1G66800 - alcohol dehydrogenase-like protein, AT2G23910 - rossmann-fold nad(p)-binding domain-containing protein]
GO:0007165	signal transduction	0.000289	0.0219	1.77	18180	591	711	41	[AT5G59930 - cysteine/histidine-rich c1 domain-containing protein, AT5G52020 - ethylene-responsive transcription factor erf025, AT1G77640 - ethylene-responsive transcription factor erf013, AT1G36060 - ethylene-responsive transcription factor erf055, AT1G44050 - cysteine/histidine-rich c1-like domain-containing protein, AT4G15400 - hxxxd-type acyl-transferase-like protein, AT3G28650 - cysteine/his…
GO:0071396	cellular response to lipid	0.000403	0.03	10.23	18180	10	711	4	[AT2G41230 - hypothetical protein, AT1G12010 - 1-aminocyclopropane-1-carboxylate oxidase, AT2G43140 - transcription factor bhlh129, AT1G18390 - probable serine/threonine-protein kinase]
GO:0009723	response to ethylene	0.000412	0.03	5.9	18180	26	711	6	[AT5G38820 - putative amino acid transporter, AT3G25190 - vacuolar iron transporter homolog 2.1, AT2G41230 - hypothetical protein, AT3G12900 - oxidoreductase, 2og-fe(ii) oxygenase family protein, AT3G15356 - lectin-like protein, AT3G45410 - concanavalin a-like lectin kinase-like protein]
GO:0070887	cellular response to chemical stimulus	0.000418	0.0299	3.35	18180	84	711	11	[AT5G38820 - putative amino acid transporter, AT2G41230 - hypothetical protein, AT3G25190 - vacuolar iron transporter homolog 2.1, AT3G12900 - oxidoreductase, 2og-fe(ii) oxygenase family protein, AT1G12010 - 1-aminocyclopropane-1-carboxylate oxidase, AT3G15356 - lectin-like protein, AT3G45410 - concanavalin a-like lectin kinase-like protein, AT2G43140 - transcription factor bhlh129, AT3G14990 - p…
GO:0042592	homeostatic process	0.000488	0.0341	2.8	18180	128	711	14	[AT3G11920 - glutaredoxin-related protein, AT1G03020 - monothiol glutaredoxin-s1, AT4G15670 - monothiol glutaredoxin-s7, AT1G60740 - peroxiredoxin-2d, AT4G15660 - monothiol glutaredoxin-s8, AT4G15690 - monothiol glutaredoxin-s5, AT5G43300 - glycerophosphodiester phosphodiesterase, AT4G15680 - monothiol glutaredoxin-s4, AT1G03850 - glutaredoxin atgrxs13, AT4G15700 - monothiol glutaredoxin-s3, AT3G…
GO:0050794	regulation of cellular process	0.000498	0.0341	1.41	18180	1652	711	91	[AT5G59930 - cysteine/histidine-rich c1 domain-containing protein, AT5G52020 - ethylene-responsive transcription factor erf025, AT4G25400 - transcription factor bhlh118, AT1G36060 - ethylene-responsive transcription factor erf055, AT1G75490 - dehydration-responsive element-binding protein 2d, AT2G17050 - tir-nbs-lrr class disease resistance protein, AT1G03020 - monothiol glutaredoxin-s1, AT4G1205…
GO:0001101	response to acid chemical	0.000633	0.0425	2.44	18180	178	711	17	[AT1G66180 - aspartyl protease family protein, AT4G20860 - fad-binding berberine family protein, AT1G36060 - ethylene-responsive transcription factor erf055, AT5G52050 - mate efflux family protein, AT1G12010 - 1-aminocyclopropane-1-carboxylate oxidase, AT3G22060 - receptor-like protein kinase-related family protein, AT1G18390 - probable serine/threonine-protein kinase, AT3G54770 - putative rna bi…
GO:0009987	cellular process	0.000724	0.0478	1.19	18180	5272	711	245	[AT5G52020 - ethylene-responsive transcription factor erf025, AT1G36060 - ethylene-responsive transcription factor erf055, AT5G60270 - concanavalin a-like lectin kinase-like protein, AT1G75490 - dehydration-responsive element-binding protein 2d, AT4G28410 - tyrosine transaminase family protein, AT3G25790 - myb-like transcription factor family protein, AT4G16940 - tir-nbs-lrr class disease resista…
GO:0050789	regulation of biological process	0.000779	0.0505	1.37	18180	1808	711	97	[AT5G52020 - ethylene-responsive transcription factor erf025, AT5G59930 - cysteine/histidine-rich c1 domain-containing protein, AT4G25400 - transcription factor bhlh118, AT1G36060 - ethylene-responsive transcription factor erf055, AT5G52050 - mate efflux family protein, AT1G75490 - dehydration-responsive element-binding protein 2d, AT3G25790 - myb-like transcription factor family protein, AT1G219…

## Sheet: REVIGO_treemap_down
term_ID	description	frequencyInDb	log10pvalue	uniqueness	dispensability	representative
GO:0042744	hydrogen peroxide catabolic process	0.0005	-23.1397	0.863	0	hydrogen peroxide catabolism
GO:0042743	hydrogen peroxide metabolic process	0.0005	-21.9431	0.908	0.822	hydrogen peroxide catabolism
GO:0006979	response to oxidative stress	0.0054	-21.3747	0.681	0	response to oxidative stress
GO:0072593	reactive oxygen species metabolic process	0.002	-20.2757	0.934	0.041	reactive oxygen species metabolism
GO:0055114	oxidation-reduction process	0.1504	-15.9393	0.903	0.137	secondary metabolism
GO:0050896	response to stimulus	0.0882	-15.1675	0.966	0	response to stimulus
GO:0009664	plant-type cell wall organization	0.0001	-14.821	0.846	0.017	plant-type cell wall organization
GO:0044710	single-organism metabolic process	0.3946	-14.2321	0.915	0.201	secondary metabolism
GO:0044699	single-organism process	0.5398	-14.058	0.983	0	single-organism process
GO:0071669	plant-type cell wall organization or biogenesis	0.0001	-11.7645	0.905	0.482	plant-type cell wall organization
GO:0006950	response to stress	0.0412	-11.5591	0.636	0.526	response to oxidative stress
GO:0044248	cellular catabolic process	0.0795	-10.2204	0.911	0.417	hydrogen peroxide catabolism
GO:0071555	cell wall organization	0.0079	-9.7212	0.815	0.659	plant-type cell wall organization
GO:0071554	cell wall organization or biogenesis	0.0111	-9.6655	0.936	0.023	cell wall organization or biogenesis
GO:0045229	external encapsulating structure organization	0.009	-8.9066	0.843	0.43	plant-type cell wall organization
GO:0010033	response to organic substance	0.0029	-8.0747	0.589	0.4	response to oxidative stress
GO:0042221	response to chemical	0.016	-7.4202	0.661	0.605	response to oxidative stress
GO:0009056	catabolic process	0.0963	-7.129	0.962	0.007	catabolism
GO:0009719	response to endogenous stimulus	0.0011	-7.0132	0.716	0.369	response to oxidative stress
GO:1901700	response to oxygen-containing compound	0.0031	-7.0052	0.587	0.7	response to oxidative stress
GO:0032870	cellular response to hormone stimulus	0.0006	-6.1669	0.521	0.614	response to oxidative stress
GO:1901698	response to nitrogen compound	0.0004	-6.1124	0.633	0.597	response to oxidative stress
GO:0071369	cellular response to ethylene stimulus	0	-5.8633	0.585	0.806	response to oxidative stress
GO:0035556	intracellular signal transduction	0.0272	-5.5498	0.512	0.652	response to oxidative stress
GO:0019748	secondary metabolic process	0.0018	-4.8386	0.922	0.081	secondary metabolism
GO:0009698	phenylpropanoid metabolic process	0.0001	-4.8153	0.846	0.065	phenylpropanoid metabolism
GO:0019725	cellular homeostasis	0.008	-4.7799	0.777	0.081	cellular homeostasis
GO:0034329	cell junction assembly	0.0001	-4.4855	0.806	0.43	plant-type cell wall organization
GO:0034330	cell junction organization	0.0001	-4.4855	0.848	0.437	plant-type cell wall organization
GO:0006869	lipid transport	0.0009	-4.4214	0.934	0.039	lipid transport
GO:0071310	cellular response to organic substance	0.0021	-4.3747	0.526	0.861	response to oxidative stress
GO:0009699	phenylpropanoid biosynthetic process	0	-4.1367	0.838	0.632	phenylpropanoid metabolism
GO:0006952	defense response	0.0057	-4.0931	0.68	0.588	response to oxidative stress
GO:0010200	response to chitin	0	-4.0615	0.595	0.768	response to oxidative stress
GO:1901701	cellular response to oxygen-containing compound	0.0023	-3.9872	0.551	0.864	response to oxidative stress
GO:0010243	response to organonitrogen compound	0.0003	-3.9172	0.556	0.88	response to oxidative stress
GO:0044763	single-organism cellular process	0.42	-3.9066	0.893	0.316	secondary metabolism
GO:0042445	hormone metabolic process	0.0002	-3.8697	0.864	0.518	cellular homeostasis
GO:0044550	secondary metabolite biosynthetic process	0.0015	-3.7799	0.849	0.782	phenylpropanoid metabolism
GO:0071396	cellular response to lipid	0.0004	-3.3947	0.563	0.814	response to oxidative stress
GO:0009723	response to ethylene	0.0001	-3.3851	0.595	0.827	response to oxidative stress
GO:0070887	cellular response to chemical stimulus	0.005	-3.3788	0.556	0.734	response to oxidative stress
GO:0042592	homeostatic process	0.0097	-3.3116	0.828	0.742	cellular homeostasis
GO:0050794	regulation of cellular process	0.1366	-3.3028	0.806	0.475	cellular homeostasis
GO:0001101	response to acid chemical	0.0004	-3.1986	0.632	0.599	response to oxidative stress
GO:0009987	cellular process	0.6599	-3.1403	0.987	0	cellular process
GO:0050789	regulation of biological process	0.1447	-3.1085	0.833	0.825	cellular homeostasis

## Sheet: Up_regulation_process
GO Term	Description	P-value	FDR q-value	Enrichment	N	B	n	b	Genes
GO:0009790	embryo development	8.97e-11	3.14e-07	13.15	18179	61	272	12	[AT2G42560 - late embryogenesis abundant domain-containing protein, AT4G36600 - late embryogenesis abundant (lea) protein, AT1G52690 - late embryogenesis abundant protein (lea) family protein, AT3G22490 - seed maturation protein, AT1G72100 - late embryogenesis abundant domain-containing protein, AT3G17520 - late embryogenesis abundant protein (lea) family protein, AT1G32560 - late embryogenesis a…
GO:0009793	embryo development ending in seed dormancy	8.97e-11	1.57e-07	13.15	18179	61	272	12	[AT2G42560 - late embryogenesis abundant domain-containing protein, AT4G36600 - late embryogenesis abundant (lea) protein, AT1G52690 - late embryogenesis abundant protein (lea) family protein, AT3G22490 - seed maturation protein, AT1G72100 - late embryogenesis abundant domain-containing protein, AT3G17520 - late embryogenesis abundant protein (lea) family protein, AT1G32560 - late embryogenesis a…
GO:0007275	multicellular organism development	1.05e-10	1.23e-07	6.55	18179	194	272	19	[AT2G42560 - late embryogenesis abundant domain-containing protein, AT4G16750 - ethylene-responsive transcription factor erf039, AT4G36600 - late embryogenesis abundant (lea) protein, AT1G52690 - late embryogenesis abundant protein (lea) family protein, AT1G29450 - saur-like auxin-responsive protein, AT5G59305 - hypothetical protein, AT1G72100 - late embryogenesis abundant domain-containing prote…
GO:0048856	anatomical structure development	3.04e-10	2.65e-07	4.75	18179	338	272	24	[AT2G42560 - late embryogenesis abundant domain-containing protein, AT4G16750 - ethylene-responsive transcription factor erf039, AT4G36600 - late embryogenesis abundant (lea) protein, AT1G52690 - late embryogenesis abundant protein (lea) family protein, AT5G59305 - hypothetical protein, AT1G29450 - saur-like auxin-responsive protein, AT1G29440 - saur-like auxin-responsive protein, AT1G72100 - lat…
GO:0032502	developmental process	1.79e-09	1.25e-06	3.66	18179	529	272	29	[AT2G18480 - putative polyol transporter 3, AT4G36600 - late embryogenesis abundant (lea) protein, AT1G52690 - late embryogenesis abundant protein (lea) family protein, AT5G59305 - hypothetical protein, AT1G72100 - late embryogenesis abundant domain-containing protein, AT4G21020 - late embryogenesis abundant protein (lea) family protein, AT3G56350 - iron/manganese superoxide dismutase family prot…
GO:0032501	multicellular organismal process	3.94e-09	2.3e-06	4.54	18179	324	272	22	[AT2G42560 - late embryogenesis abundant domain-containing protein, AT2G18480 - putative polyol transporter 3, AT4G16750 - ethylene-responsive transcription factor erf039, AT4G36600 - late embryogenesis abundant (lea) protein, AT1G52690 - late embryogenesis abundant protein (lea) family protein, AT5G59305 - hypothetical protein, AT1G29450 - saur-like auxin-responsive protein, AT1G72100 - late emb…
GO:0044707	single-multicellular organism process	3.94e-09	1.97e-06	4.54	18179	324	272	22	[AT2G42560 - late embryogenesis abundant domain-containing protein, AT2G18480 - putative polyol transporter 3, AT4G16750 - ethylene-responsive transcription factor erf039, AT4G36600 - late embryogenesis abundant (lea) protein, AT1G52690 - late embryogenesis abundant protein (lea) family protein, AT5G59305 - hypothetical protein, AT1G29450 - saur-like auxin-responsive protein, AT1G72100 - late emb…
GO:0044767	single-organism developmental process	2.3e-08	1.01e-05	3.68	18179	454	272	25	[AT2G18480 - putative polyol transporter 3, AT4G36600 - late embryogenesis abundant (lea) protein, AT5G59305 - hypothetical protein, AT1G52690 - late embryogenesis abundant protein (lea) family protein, AT1G72100 - late embryogenesis abundant domain-containing protein, AT4G21020 - late embryogenesis abundant protein (lea) family protein, AT3G22490 - seed maturation protein, AT5G62800 - protein wi…
GO:0022414	reproductive process	9.45e-08	3.67e-05	4.14	18179	323	272	20	[AT2G42560 - late embryogenesis abundant domain-containing protein, AT1G65450 - dual transcription unit and alternative splicing protein glauce, AT4G36600 - late embryogenesis abundant (lea) protein, AT1G52690 - late embryogenesis abundant protein (lea) family protein, AT1G29440 - saur-like auxin-responsive protein, AT1G72100 - late embryogenesis abundant domain-containing protein, AT1G51140 - tr…
GO:0003006	developmental process involved in reproduction	1.11e-07	3.88e-05	4.79	18179	237	272	17	[AT2G42560 - late embryogenesis abundant domain-containing protein, AT4G36600 - late embryogenesis abundant (lea) protein, AT1G52690 - late embryogenesis abundant protein (lea) family protein, AT1G29440 - saur-like auxin-responsive protein, AT1G72100 - late embryogenesis abundant domain-containing protein, AT4G21020 - late embryogenesis abundant protein (lea) family protein, AT3G56350 - iron/mang…
GO:0044702	single organism reproductive process	3.55e-07	0.000113	4.69	18179	228	272	16	[AT2G42560 - late embryogenesis abundant domain-containing protein, AT1G65450 - dual transcription unit and alternative splicing protein glauce, AT4G36600 - late embryogenesis abundant (lea) protein, AT1G52690 - late embryogenesis abundant protein (lea) family protein, AT1G72100 - late embryogenesis abundant domain-containing protein, AT4G21020 - late embryogenesis abundant protein (lea) family p…
GO:0010033	response to organic substance	4.66e-06	0.00136	3.5	18179	344	272	18	[AT2G39030 - ornithine n-delta-acetyltransferase, AT1G73805 - protein sar deficient 1, AT1G29450 - saur-like auxin-responsive protein, AT1G29440 - saur-like auxin-responsive protein, AT4G03450 - ankyrin repeat-containing protein, AT4G10500 - oxidoreductase, 2og-fe(ii) oxygenase family protein, AT2G34810 - fad-binding and bbe domain-containing protein, AT4G36110 - saur-like auxin-responsive protei…
GO:0042221	response to chemical	6.91e-06	0.00186	2.85	18179	539	272	23	[AT1G73805 - protein sar deficient 1, AT2G39030 - ornithine n-delta-acetyltransferase, AT1G29450 - saur-like auxin-responsive protein, AT1G54050 - ciii heat shock protein 17.4, AT1G29440 - saur-like auxin-responsive protein, AT4G03450 - ankyrin repeat-containing protein, AT4G10500 - oxidoreductase, 2og-fe(ii) oxygenase family protein, AT2G34810 - fad-binding and bbe domain-containing protein, AT4…
GO:0044699	single-organism process	7.71e-06	0.00192	1.73	18179	2440	272	63	[AT2G18480 - putative polyol transporter 3, AT4G36600 - late embryogenesis abundant (lea) protein, AT1G45191 - beta-glucosidase 1, AT4G21020 - late embryogenesis abundant protein (lea) family protein, AT3G56350 - iron/manganese superoxide dismutase family protein, AT1G31550 - gdsl esterase/lipase, AT5G62800 - protein with ring/u-box and traf-like domains, AT3G17520 - late embryogenesis abundant p…
GO:0019915	lipid storage	3.15e-05	0.00735	20.56	18179	13	272	4	[AT2G25890 - oleosin-like protein, AT1G48990 - oleosin-like protein, AT3G01570 - oleosin 5, AT1G05510 - hypothetical protein]
GO:0050896	response to stimulus	9.55e-05	0.0209	1.78	18179	1687	272	45	[AT1G07500 - hypothetical protein, AT1G35210 - hypothetical protein, AT5G03210 - hypothetical protein, AT1G58390 - cc-nbs-lrr class disease resistance protein, AT3G13403 - defensin-like protein 302, AT4G03450 - ankyrin repeat-containing protein, AT1G66100 - probable thionin-2.4, AT5G10760 - aspartyl protease family protein, AT4G20970 - basic helix-loop-helix domain-containing protein, AT5G55450 -…
GO:0002376	immune system process	9.71e-05	0.02	8.02	18179	50	272	6	[AT1G73805 - protein sar deficient 1, AT5G03210 - hypothetical protein, AT4G22305 - carboxylesterase, AT5G10760 - aspartyl protease family protein, AT5G03350 - lectin-like protein, AT4G36280 - histidine kinase-, dna gyrase b-, and hsp90-like atpase family protein]
GO:0009734	auxin-activated signaling pathway	0.000122	0.0236	10.13	18179	33	272	5	[AT3G13980 - hypothetical protein, AT1G29450 - saur-like auxin-responsive protein, AT1G29440 - saur-like auxin-responsive protein, AT5G18030 - saur-like auxin-responsive protein, AT5G18050 - saur-like auxin-responsive protein]
GO:0045087	innate immune response	0.000213	0.0392	9.03	18179	37	272	5	[AT1G73805 - protein sar deficient 1, AT4G22305 - carboxylesterase, AT5G10760 - aspartyl protease family protein, AT5G03350 - lectin-like protein, AT4G36280 - histidine kinase-, dna gyrase b-, and hsp90-like atpase family protein]
GO:0006955	immune response	0.000349	0.0609	8.15	18179	41	272	5	[AT1G73805 - protein sar deficient 1, AT4G22305 - carboxylesterase, AT5G10760 - aspartyl protease family protein, AT5G03350 - lectin-like protein, AT4G36280 - histidine kinase-, dna gyrase b-, and hsp90-like atpase family protein]
GO:0009615	response to virus	0.000368	0.0612	20.05	18179	10	272	3	[AT3G51450 - strictosidine synthase family protein, AT5G03210 - hypothetical protein, AT4G36280 - histidine kinase-, dna gyrase b-, and hsp90-like atpase family protein]
GO:0065008	regulation of biological quality	0.000526	0.0835	2.69	18179	373	272	15	[AT3G21460 - monothiol glutaredoxin-s10, AT4G33040 - glutaredoxin-c6, AT1G29450 - saur-like auxin-responsive protein, AT3G13403 - defensin-like protein 302, AT2G25890 - oleosin-like protein, AT1G29440 - saur-like auxin-responsive protein, AT3G01570 - oleosin 5, AT2G47880 - glutaredoxin-c13, AT4G08300 - nodulin mtn21 /eama-like transporter family protein, AT1G47540 - defensin-like protein 192, AT3…
GO:0009725	response to hormone	0.000534	0.0812	3.11	18179	258	272	12	[AT3G51450 - strictosidine synthase family protein, AT2G39030 - ornithine n-delta-acetyltransferase, AT3G03850 - saur-like auxin-responsive protein, AT1G29450 - saur-like auxin-responsive protein, AT1G29440 - saur-like auxin-responsive protein, AT5G18050 - saur-like auxin-responsive protein, AT5G18030 - saur-like auxin-responsive protein, AT1G69690 - transcription factor tcp15, AT2G34810 - fad-bi…
GO:0014070	response to organic cyclic compound	0.0006	0.0874	7.26	18179	46	272	5	[AT3G51450 - strictosidine synthase family protein, AT4G03450 - ankyrin repeat-containing protein, AT4G10500 - oxidoreductase, 2og-fe(ii) oxygenase family protein, AT2G40130 - double clp-n motif-containing p-loop nucleoside triphosphate hydrolases superfamily protein, AT5G03350 - lectin-like protein]
GO:0009719	response to endogenous stimulus	0.000637	0.089	2.89	18179	301	272	13	[AT2G39030 - ornithine n-delta-acetyltransferase, AT1G29450 - saur-like auxin-responsive protein, AT1G29440 - saur-like auxin-responsive protein, AT2G34810 - fad-binding and bbe domain-containing protein, AT4G36110 - saur-like auxin-responsive protein, AT3G51450 - strictosidine synthase family protein, AT3G03850 - saur-like auxin-responsive protein, AT1G20823 - ring-h2 finger protein atl80, AT1G6…
GO:0051235	maintenance of location	0.000656	0.0882	9.9	18179	27	272	4	[AT2G25890 - oleosin-like protein, AT1G48990 - oleosin-like protein, AT3G01570 - oleosin 5, AT1G05510 - hypothetical protein]
GO:0016032	viral process	0.000659	0.0854	16.71	18179	12	272	3	[AT3G51450 - strictosidine synthase family protein, AT5G03210 - hypothetical protein, AT4G36280 - histidine kinase-, dna gyrase b-, and hsp90-like atpase family protein]
GO:0044764	multi-organism cellular process	0.000659	0.0823	16.71	18179	12	272	3	[AT3G51450 - strictosidine synthase family protein, AT5G03210 - hypothetical protein, AT4G36280 - histidine kinase-, dna gyrase b-, and hsp90-like atpase family protein]
GO:0010112	regulation of systemic acquired resistance	0.000663	0.0799	44.56	18179	3	272	2	[AT1G73805 - protein sar deficient 1, AT4G36280 - histidine kinase-, dna gyrase b-, and hsp90-like atpase family protein]
GO:0006591	ornithine metabolic process	0.000663	0.0772	44.56	18179	3	272	2	[AT2G39030 - ornithine n-delta-acetyltransferase, AT4G08870 - arginine amidohydrolase]
GO:0009733	response to auxin	0.000717	0.0808	4.73	18179	99	272	7	[AT3G03850 - saur-like auxin-responsive protein, AT1G29450 - saur-like auxin-responsive protein, AT1G29440 - saur-like auxin-responsive protein, AT5G18030 - saur-like auxin-responsive protein, AT5G18050 - saur-like auxin-responsive protein, AT4G36110 - saur-like auxin-responsive protein, AT1G48660 - auxin-responsive gh3-like protein]
GO:0051707	response to other organism	0.000916	0.1	2.65	18179	353	272	14	[AT1G73805 - protein sar deficient 1, AT5G03210 - hypothetical protein, AT3G13403 - defensin-like protein 302, AT2G28790 - pathogenesis-related thaumatin-like protein, AT4G22305 - carboxylesterase, AT4G10500 - oxidoreductase, 2og-fe(ii) oxygenase family protein, AT5G10760 - aspartyl protease family protein, AT4G20970 - basic helix-loop-helix domain-containing protein, AT5G03350 - lectin-like prot…

## Sheet: REVIGO_treemap_up
term_ID	description	frequencyInDb	log10pvalue	uniqueness	dispensability	representative
GO:0009790	embryo development	0.0008	-10.0472	0.681	0.777	multicellular organismal development
GO:0009793	embryo development ending in seed dormancy	0.0001	-10.0472	0.656	0.653	multicellular organismal development
GO:0007275	multicellular organismal development	0.0046	-9.9788	0.655	0	multicellular organismal development
GO:0048856	anatomical structure development	0.0124	-9.5171	0.709	0.863	multicellular organismal development
GO:0032502	developmental process	0.0139	-8.7471	0.937	0	developmental process
GO:0032501	multicellular organismal process	0.0079	-8.4045	0.937	0	multicellular organismal process
GO:0022414	reproductive process	0.0012	-7.0246	0.937	0	reproductive process
GO:0003006	developmental process involved in reproduction	0.0008	-6.9547	0.677	0.81	multicellular organismal development
GO:0010033	response to organic substance	0.0029	-5.3316	0.658	0.443	response to chemical
GO:0042221	response to chemical	0.016	-5.1605	0.687	0	response to chemical
GO:0044699	single-organism process	0.5398	-5.1129	0.971	0	single-organism process
GO:0019915	lipid storage	0.0001	-4.5017	0.878	0	lipid storage
GO:0050896	response to stimulus	0.0882	-4.02	0.942	0	response to stimulus
GO:0002376	immune system process	0.0063	-4.0128	0.937	0	immune system process
GO:0009734	auxin-activated signaling pathway	0.0001	-3.9136	0.614	0.534	response to chemical
GO:0045087	innate immune response	0.0014	-3.6716	0.682	0.829	response to chemical
GO:0006955	immune response	0.0038	-3.4572	0.669	0.456	response to chemical
GO:0009615	response to virus	0.0033	-3.4342	0.59	0.45	response to chemical
GO:0065008	regulation of biological quality	0.0271	-3.279	0.879	0.243	lipid storage
GO:0009725	response to hormone	0.0008	-3.2725	0.632	0.819	response to chemical
GO:0014070	response to organic cyclic compound	0.0006	-3.2218	0.647	0.695	response to chemical
GO:0009719	response to endogenous stimulus	0.0011	-3.1959	0.727	0.406	response to chemical
GO:0051235	maintenance of location	0.0003	-3.1831	0.875	0.394	lipid storage
GO:0044764	multi-organism cellular process	0.0206	-3.1811	0.771	0.879	response to chemical
GO:0016032	viral process	0.0174	-3.1811	0.772	0.715	response to chemical
GO:0010112	regulation of systemic acquired resistance	0	-3.1785	0.65	0.562	response to chemical
GO:0006591	ornithine metabolic process	0.0011	-3.1785	0.913	0.047	ornithine metabolism
GO:0009733	response to auxin	0.0001	-3.1445	0.659	0.829	response to chemical
