# Supplementary material for: Altered chromatin compaction and histone methylation drive non-additive gene expression in an interspecific Arabidopsis hybrid
Source: Genome Biol. 2017 Aug 22;18:157. doi: 10.1186/s13059-017-1281-4 (PMC5568265; doi:10.1186/s13059-017-1281-4)
Supplement: Supplementary file 4 — Statistics of Hi-C reads. (XLSX 9 kb) [file 13059_2017_1281_MOESM4_ESM.xlsx]

## Sheet: Sheet1
Number of Hi-C reads (statistics on mapping, PCR duplicates, and finally retained true Hi-C reads)
Sample	Total reads sequenced	Total mapped reads	Total mapped reads after removing PCR duplicates	Total Hi-C reads after filtering
in situ Hi-C, Arabidopsis thaliana, replicate 1	24352307	19899437	15306865	9296750
in situ Hi-C, Arabidopsis thaliana, replicate 2	36188775	26641054	25338772	11432835
in situ Hi-C, Arabidopsis lyrata, replicate 1	245609547	117745105	57740740	18733587
in situ Hi-C, Arabidopsis lyrata, replicate 2	252928340	139107615	37116544	19335593
in situ Hi-C, hybrid, replicate 1	205796428	109523983	99236111	44054869
in situ Hi-C, hybrid, replicate 2	182127915	97141310	89825890	40988499
