# Supplementary material for: Altered chromatin compaction and histone methylation drive non-additive gene expression in an interspecific Arabidopsis hybrid
Source: Genome Biol. 2017 Aug 22;18:157. doi: 10.1186/s13059-017-1281-4 (PMC5568265; doi:10.1186/s13059-017-1281-4)
Supplement: Supplementary file 5 — Genes enriched for H3K27me3 marks. (XLSX 3496 kb) [file 13059_2017_1281_MOESM5_ESM.xlsx]

## Sheet: Sheet1
	chr	start	end	strand	H3K27me3 enrichment ratio in Col-0	H3K27me3 enrichment ratio in A.lyrata	H3K27me3 enrichment ratio in hybrids
AT1G01010	1	3631	5899	+	0	0	0
AT1G01020	1	5928	8737	-	0	0	0
AT1G01030	1	11649	13714	-	1	0	1
AT1G01040	1	23146	31227	+	0	0	0
AT1G01046	1	28500	28706	+	0	0	0
AT1G01050	1	31170	33153	-	0	0	0
AT1G01060	1	33379	37871	-	0	0	0
AT1G01070	1	38752	40944	-	0.96854	0	0.89831
AT1G01073	1	44677	44787	+	0	0	0
AT1G01080	1	45296	47019	-	0	0	0
AT1G01090	1	47485	49286	-	0	0	0
AT1G01100	1	50075	51199	-	0	0	0
AT1G01110	1	52239	54692	+	0	0	0
AT1G01115	1	56624	56740	+	0	0	0
AT1G01120	1	57269	59167	-	0.81306	0	0.59031
AT1G01130	1	61905	63811	-	0	0	0
AT1G01140	1	64166	67625	-	0	0	0
AT1G01150	1	70115	72138	-	0	0	0
AT1G01160	1	72339	74096	+	0	0	0
AT1G01170	1	73931	74737	-	0	0	0
AT1G01180	1	75583	76758	+	0	0	0
AT1G01183	1	78932	79032	-	1	0	1
AT1G01190	1	83045	84864	-	1	0	0.86923
AT1G01200	1	86515	88213	-	0.35315	0	0.68158
AT1G01210	1	88898	89745	+	0	0	0
AT1G01220	1	91376	95651	+	0	0	0
AT1G01225	1	95987	97407	+	0	0	0
AT1G01230	1	97456	99240	+	0	0	0
AT1G01240	1	99894	101834	+	0	0	0
AT1G01250	1	104491	105330	-	1	0	0.90714
AT1G01260	1	108946	111609	+	0	0	0
AT1G01270	1	111890	111961	-	0	0	0
AT1G01280	1	112263	113947	+	0.37685	0	0
AT1G01290	1	114286	116108	+	0	0	0
AT1G01300	1	116943	118764	+	0	0	0
AT1G01305	1	119397	119997	+	0	0	0
AT1G01310	1	120154	121130	+	0	0	0
AT1G01320	1	121067	130577	-	0	0	0
AT1G01340	1	132328	135831	-	0	0	0
AT1G01350	1	136124	138162	+	0	0	0
AT1G01355	1	138513	139568	+	1	0	0.66951
AT1G01360	1	141971	143183	+	0	0	0
AT1G01370	1	143564	145684	+	0	0	0
AT1G01380	1	147153	147942	+	0	0	0
AT1G01390	1	148120	149806	-	0.62537	0	0.20747
AT1G01400	1	150689	152210	-	0	0	0.22273
AT1G01410	1	153113	154198	+	1	0	0.70166
AT1G01420	1	154492	156011	-	0.82237	0	0
AT1G01430	1	156801	158655	-	0	0	0
AT1G01440	1	159856	162572	-	0	0	0
AT1G01448	1	163419	166239	+	0	0	0
AT1G01450	1	164105	165517	-	0	0	0
AT1G01453	1	166589	167842	-	0.59569	0	0.5327
AT1G01460	1	168723	171165	+	0.26566	0	0
AT1G01470	1	172146	172948	-	0.82192	0	0
AT1G01471	1	173251	173466	+	0	0	0
AT1G01480	1	175782	178400	+	0.13517	0	0
AT1G01490	1	180059	182358	-	0	0	0
AT1G01500	1	185133	186923	+	0	0	0
AT1G01510	1	187211	190056	+	0	0	0
AT1G01520	1	190596	192139	+	0	0	0
AT1G01530	1	192640	193670	-	0	0	0
AT1G01540	1	195780	198684	+	0	0	0
AT1G01550	1	199639	201775	+	0	0	0
AT1G01560	1	202136	204335	+	0	0	0
AT1G01570	1	205176	207435	+	0	0	0
AT1G01580	1	209395	213041	+	0.84919	0	0.7099
AT1G01590	1	214229	217304	+	0.0777	0	0
AT1G01600	1	218994	221286	+	0	0	0
AT1G01610	1	221691	224340	-	0	0	0
AT1G01620	1	225665	227302	-	0	0	0
AT1G01630	1	229013	230917	+	0	0	0.15223
AT1G01640	1	230994	232508	-	0	0	0
AT1G01650	1	232841	237817	-	0	0	0
AT1G01660	1	240057	242608	-	0	0	0
AT1G01670	1	242843	245988	-	0.60458	0	0.36554
AT1G01680	1	246411	248367	-	1	0	0
AT1G01690	1	249141	252462	+	0	0	0
AT1G01695	1	252947	254495	+	0	0	0
AT1G01700	1	259495	261474	-	0	0	0
AT1G01710	1	262828	267771	+	0	0	0
AT1G01720	1	268330	269819	+	0	0	0
AT1G01725	1	269792	270775	-	0	0	0
AT1G01730	1	270956	272061	+	0	0	0
AT1G01740	1	272111	274569	-	0	0	0
AT1G01750	1	275366	276310	+	0	0	0
AT1G01760	1	276266	278448	-	0	0	0
AT1G01770	1	278615	282891	+	0	0	0
AT1G01780	1	282761	284245	+	0	0	0
AT1G01790	1	284610	291094	+	0	0	0
AT1G01800	1	293342	295040	+	0	0	0
AT1G01810	1	295221	295859	+	0	0	0
AT1G01820	1	296001	298120	-	0	0	0
AT1G01830	1	298535	302315	-	0	0	0
AT1G01840	1	303537	304358	+	0	0	0
AT1G01860	1	304133	306287	-	0	0	0
AT1G01870	1	306384	306456	+	0	0	0
AT1G01880	1	306480	309109	-	0	0	0
AT1G01890	1	309275	309347	-	0	0	0
AT1G01900	1	310316	313130	+	0.15702	0	0
AT1G01910	1	313101	315902	-	0	0	0
AT1G01920	1	316128	319650	+	0	0	0
AT1G01930	1	319836	322860	-	0	0	0
AT1G01940	1	323027	324917	+	0	0	0
AT1G01950	1	325379	330619	+	0	0	0
AT1G01960	1	330588	337582	-	0	0	0
AT1G01970	1	338291	340077	+	0	0	0
AT1G01980	1	340172	341999	-	0	0	0
AT1G01990	1	343166	344341	-	0	0	0
AT1G02000	1	345812	347592	+	0	0	0
AT1G02010	1	347891	352480	+	0	0	0
AT1G02020	1	352637	354969	-	0	0	0
AT1G02030	1	355321	357258	-	0	0	0
AT1G02040	1	358104	359078	-	0.88923	0	0.7641
AT1G02050	1	359117	360518	-	0	0	0
AT1G02060	1	360918	363094	-	0	0	0
AT1G02065	1	365209	367340	+	1	0	0.95263
AT1G02070	1	370257	370967	-	1	0	1
AT1G02074	1	372064	372210	+	1	0	1
AT1G02080	1	373335	386847	+	0	0	0
AT1G02090	1	387277	389647	-	0	0	0
AT1G02100	1	389812	392816	+	0	0	0
AT1G02110	1	392831	395528	+	0	0	0
AT1G02120	1	395761	399897	+	0	0	0
AT1G02130	1	400035	401882	-	0	0	0
AT1G02136	1	402693	402961	-	0	0	0
AT1G02140	1	403190	404456	-	0	0	0
AT1G02145	1	404600	408619	+	0	0	0
AT1G02150	1	408622	410611	+	0	0	0
AT1G02160	1	410748	411597	+	0	0	0
AT1G02170	1	411779	413554	+	0	0	0
AT1G02180	1	413522	414645	-	0	0	0
AT1G02190	1	415079	418010	+	1	0	0.98704
AT1G02205	1	418748	422438	+	1	0	0.98591
AT1G02210	1	427548	427811	-	0	0	0
AT1G02220	1	428814	430647	-	0	0	0
AT1G02228	1	433031	433819	-	0	0	0
AT1G02230	1	435174	436776	-	0	0	0
AT1G02250	1	437951	439559	-	0	0	0
AT1G02260	1	440441	442877	-	0	0	0
AT1G02270	1	443149	446235	-	0	0	0
AT1G02280	1	448463	450426	-	0	0	0
AT1G02290	1	450527	452737	-	0	0	0
AT1G02300	1	453288	455463	+	0	0	0
AT1G02305	1	455688	458164	+	0	0	0
AT1G02310	1	458133	460696	-	0.38417	0	0.28978
AT1G02320	1	461828	461974	+	0	0	0
AT1G02330	1	462075	463612	-	0	0	0
AT1G02335	1	463855	464924	-	0.9243	0	0.88037
AT1G02340	1	465718	467844	-	1	0	1
AT1G02350	1	469818	470693	+	0	0	0
AT1G02360	1	471990	473160	-	0.56533	0	0.6234
AT1G02370	1	474500	476511	+	0	0	0
AT1G02380	1	477000	478971	+	0	0	0
AT1G02390	1	480852	483292	+	1	0	1
AT1G02391	1	483764	483919	-	0	0	0
AT1G02400	1	486801	489577	+	0.40007	0	0.18833
AT1G02405	1	489979	490505	-	1	0	1
AT1G02410	1	490925	492926	+	0	0	0
AT1G02420	1	493683	495158	+	0	0	0
AT1G02430	1	495050	496062	-	0	0	0
AT1G02440	1	496586	497479	-	0	0	0
AT1G02450	1	497976	498516	-	0.94085	0	0.55083
AT1G02460	1	504673	507204	-	0.56833	0	0.28949
AT1G02470	1	511765	513624	-	0	0	0
AT1G02475	1	513843	515404	-	0	0	0
AT1G02480	1	515494	515566	+	0	0	0
AT1G02490	1	516618	516734	+	0	0	0
AT1G02500	1	518251	520437	+	0	0	0
AT1G02510	1	520498	521668	-	0	0	0
AT1G02520	1	523651	528745	+	0	0	0
AT1G02530	1	529795	534677	+	0	0	0
AT1G02540	1	534827	535699	-	0	0	0
AT1G02550	1	536483	537211	+	0.62689	0	0
AT1G02560	1	537860	540109	+	0	0	0
AT1G02570	1	541335	542240	+	0	0	0
AT1G02575	1	543110	544007	+	0.28619	0	0
AT1G02580	1	544783	549202	+	0.99932	0	1
AT1G02590	1	552138	552761	-	0	0	0
AT1G02600	1	552640	552711	+	0	0	0
AT1G02610	1	553050	555994	-	0	0	0
AT1G02620	1	557092	557986	+	0.80559	0	0.5743
AT1G02630	1	560610	562424	-	0	0	0
AT1G02640	1	564205	567769	+	0	0	0
AT1G02650	1	568704	570418	+	0	0	0.42216
AT1G02660	1	571955	574981	-	0	0	0
AT1G02670	1	576046	580299	+	0.0315	0	0
AT1G02680	1	580625	582310	+	0.00297	0	0
AT1G02681	1	582413	582922	+	1	0	0.9
AT1G02690	1	584260	587219	+	0	0	0
AT1G02700	1	588329	589480	+	0	0	0
AT1G02710	1	589706	589996	-	0	0	0
AT1G02720	1	591826	594236	+	0	0	0
AT1G02730	1	594573	598657	-	0	0	0
AT1G02740	1	599416	602038	-	0	0	0
AT1G02750	1	602497	604292	+	0	0	0
AT1G02760	1	604402	604474	+	0	0	0
AT1G02770	1	604873	606693	-	0.83306	0	0.74959
AT1G02780	1	607808	609465	-	0	0	0
AT1G02790	1	610391	612324	-	0.81799	0	0.79938
AT1G02800	1	613216	616191	-	0	0	0
AT1G02810	1	618265	620480	+	1	0	1
AT1G02813	1	620678	621289	+	0.86601	0	0.8366
AT1G02816	1	621461	622469	+	0	0	0
AT1G02820	1	623765	624475	-	0	0	0
AT1G02830	1	625145	625608	-	0	0	0
AT1G02840	1	626741	629819	+	0	0	0
AT1G02850	1	630505	633259	+	0	0	0
AT1G02860	1	635144	637262	+	0	0	0
AT1G02870	1	637214	638677	-	0	0	0
AT1G02880	1	642752	644903	-	0	0	0
AT1G02890	1	645092	651907	-	0	0	0
AT1G02900	1	653765	654343	-	0	0	0
AT1G02910	1	655577	658148	-	0	0	0
AT1G02920	1	658657	659771	-	0	0	0
AT1G02930	1	661177	662456	-	0	0	0
AT1G02940	1	663079	664128	-	1	0	0.86095
AT1G02950	1	665152	666452	-	0.86164	0	0.8432
AT1G02952	1	665354	666367	+	1	0	0.96647
AT1G02960	1	666872	669837	-	0	0	0
AT1G02965	1	671661	672814	-	0	0	0
AT1G02970	1	673306	676378	+	0	0	0
AT1G02980	1	677869	681310	+	0.09733	0	0.45904
AT1G02990	1	681396	687315	-	0	0	0
AT1G03000	1	687890	692560	-	0	0	0
AT1G03010	1	693480	696382	+	0	0	0
AT1G03020	1	698207	698515	-	1	0	1
AT1G03022	1	699121	699246	+	1	0	1
AT1G03030	1	701478	703864	+	0	0	0
AT1G03040	1	703906	706631	-	0	0	0
AT1G03050	1	707726	710041	+	0	0	0
AT1G03055	1	710018	711803	-	0	0	0
AT1G03060	1	712473	726891	-	0	0	0
AT1G03070	1	729901	731557	+	0	0	0
AT1G03080	1	731611	738056	-	0	0	0
AT1G03090	1	739679	744184	+	0	0	0
AT1G03100	1	743885	746479	-	0	0	0
AT1G03103	1	747197	748057	+	0.97793	0	0
AT1G03106	1	748102	749034	-	1	0	0.70632
AT1G03110	1	749246	751963	+	0	0	0
AT1G03120	1	752271	753140	+	0	0	0
AT1G03130	1	753307	754198	-	0	0	0
AT1G03140	1	754371	756303	-	0	0	0
AT1G03150	1	756414	758612	+	0	0	0
AT1G03160	1	761282	766158	+	0	0	0
AT1G03170	1	769632	770684	+	0.52802	0	0
AT1G03180	1	773411	775344	+	0	0	0
AT1G03190	1	775527	780062	+	0	0	0
AT1G03200	1	780602	781285	+	0	0	0
AT1G03210	1	782948	784240	+	0	0	0
AT1G03220	1	787122	788651	+	0	0	0
AT1G03230	1	790091	791592	+	0	0	0
AT1G03240	1	792222	792986	-	0	0	0
AT1G03250	1	793353	795376	-	0	0	0
AT1G03260	1	795532	798463	-	0	0	0
AT1G03270	1	799191	802436	+	0	0	0
AT1G03280	1	803035	807066	+	0	0	0
AT1G03290	1	807361	810868	+	0	0	0
AT1G03300	1	811033	813086	-	0	0	0
AT1G03310	1	813471	816749	+	0	0	0
AT1G03320	1	817027	817767	+	0	0	0
AT1G03330	1	817983	819563	-	0	0	0
AT1G03340	1	819662	821317	+	0	0	0.35507
AT1G03350	1	822638	824393	-	0	0	0
AT1G03360	1	824537	826358	+	0	0	0
AT1G03365	1	826569	830383	+	0	0	0
AT1G03370	1	830627	835361	+	0	0	0
AT1G03380	1	835785	840940	+	0	0	0
AT1G03390	1	841033	842418	-	0	0	0
AT1G03400	1	842747	844190	-	0	0	0
AT1G03410	1	844436	847683	-	0	0	0
AT1G03420	1	846664	847739	+	0	0	0
AT1G03430	1	847873	849500	+	0	0	0
AT1G03440	1	852366	854032	+	0	0	0
AT1G03445	1	854410	859701	-	0.83277	0	0.77816
AT1G03457	1	860788	864125	-	0	0	0
AT1G03470	1	865915	867733	-	0	0	0
AT1G03475	1	869051	871211	-	0	0	0
AT1G03490	1	871874	872906	+	1	0	0.91772
AT1G03495	1	873184	874935	+	0	0	0
AT1G03502	1	875358	875471	-	0	0	0
AT1G03506	1	875518	875604	-	0	0	0
AT1G03510	1	876258	877547	-	0	0	0
AT1G03515	1	877648	877719	+	0	0	0
AT1G03520	1	877862	880158	-	0	0	0
AT1G03530	1	880496	883391	-	0	0	0
AT1G03540	1	883782	885611	+	0	0	0
AT1G03545	1	885941	887906	+	0	0	0
AT1G03550	1	885623	887956	-	0	0	0
AT1G03560	1	890156	892410	-	0	0	0
AT1G03570	1	892514	892585	+	0	0	0
AT1G03580	1	892847	894052	+	0	0	0
AT1G03590	1	894254	897518	-	0	0	0
AT1G03600	1	898876	899655	+	0	0	0
AT1G03610	1	900887	903003	+	0	0	0
AT1G03620	1	904319	906186	-	0	0	0.13597
AT1G03630	1	907642	909376	+	0	0	0
AT1G03640	1	909811	909883	-	0	0	0
AT1G03650	1	910023	911193	-	0	0	0
AT1G03660	1	911436	911759	-	0	0	0
AT1G03670	1	914222	916222	-	0	0	0
AT1G03680	1	916819	918064	-	0	0	0
AT1G03687	1	918299	920507	+	0	0	0
AT1G03700	1	920950	921901	+	0	0	0
AT1G03710	1	923426	924726	+	1	0	1
AT1G03720	1	924996	926373	-	1	0	1
AT1G03730	1	930828	931895	-	0	0	0
AT1G03740	1	933512	937043	+	0	0	0
AT1G03743	1	937207	937287	-	0	0	0
AT1G03746	1	937401	937485	-	0	0	0
AT1G03750	1	937920	941162	+	0	0	0
AT1G03760	1	941062	943377	-	0	0	0
AT1G03770	1	944572	947483	+	0	0	0
AT1G03780	1	947520	951827	-	0	0	0
AT1G03790	1	954525	956097	+	1	0	1
AT1G03800	1	957261	957998	-	1	0	1
AT1G03810	1	958759	959609	+	1	0	1
AT1G03820	1	959869	960728	-	0.9	0	0.36163
AT1G03830	1	962016	966757	-	0	0	0
AT1G03840	1	967503	970130	-	1	0	1
AT1G03850	1	976097	977761	-	1	0	0.36817
AT1G03860	1	979308	981885	-	0	0	0
AT1G03870	1	982506	983540	-	0.28889	0	0
AT1G03880	1	985751	988146	+	1	0	1
AT1G03890	1	989198	991020	+	0.89632	0	0.41799
AT1G03900	1	991139	993118	+	0	0	0
AT1G03905	1	993400	995784	+	0	0	0.73543
AT1G03910	1	996115	1000437	+	0	0	0
AT1G03920	1	1001321	1004383	+	0.40026	0	0.20144
AT1G03930	1	1004769	1008370	+	0	0	0
AT1G03935	1	1008810	1008896	+	0	0	0
AT1G03940	1	1009542	1011056	-	0	0	0
AT1G03950	1	1011172	1013365	-	0	0	0
AT1G03960	1	1013715	1017929	+	0	0	0
AT1G03970	1	1018100	1019247	+	0	0	0
AT1G03980	1	1018570	1022108	-	0.16615	0	0.37836
AT1G03982	1	1022251	1023719	-	1	0	0.98775
AT1G03990	1	1024847	1027616	+	0	0	0
AT1G04000	1	1028106	1029119	-	0	0	0
AT1G04010	1	1031200	1036237	-	0	0	0
AT1G04020	1	1036537	1040224	+	0	0	0
AT1G04030	1	1040383	1042892	+	0	0	0
AT1G04040	1	1042362	1043864	-	0	0	0
AT1G04050	1	1045598	1049297	-	0	0	0
AT1G04070	1	1050553	1051186	-	0	0	0
AT1G04080	1	1051312	1056827	+	0	0	0
AT1G04090	1	1057151	1059419	+	0	0	0
AT1G04100	1	1059506	1061191	+	0	0	0
AT1G04110	1	1061457	1063784	-	0	0	0
AT1G04120	1	1064450	1071047	-	0	0	0
AT1G04130	1	1073427	1075568	+	0	0	0
AT1G04140	1	1075543	1080630	-	0	0	0
AT1G04150	1	1081208	1084246	-	0.67292	0	0.68082
AT1G04160	1	1086495	1096146	+	0	0	0
AT1G04170	1	1096946	1099898	+	0	0	0
AT1G04171	1	1100444	1100608	-	0	0	0
AT1G04180	1	1104623	1105988	+	0.8653	0	0.49195
AT1G04190	1	1106428	1108715	-	0	0	0
AT1G04200	1	1109482	1114107	+	0	0	0
AT1G04210	1	1114405	1119739	+	0	0	0
AT1G04220	1	1119699	1122526	-	0.95615	0	0.87553
AT1G04230	1	1125518	1128168	+	0	0	0
AT1G04240	1	1128188	1129551	-	0	0	0
AT1G04250	1	1136258	1138613	+	1	0	1
AT1G04260	1	1140528	1141365	-	0	0	0
AT1G04270	1	1141604	1143053	-	0	0	0
AT1G04280	1	1143436	1146654	-	0.34358	0	0.4986
AT1G04290	1	1147523	1148533	-	0	0	0
AT1G04295	1	1147781	1148435	+	0	0	0
AT1G04300	1	1148597	1154652	-	0	0	0
AT1G04310	1	1154764	1157711	-	0	0	0
AT1G04320	1	1159023	1159093	+	0	0	0
AT1G04330	1	1161311	1161982	-	0.84375	0	0.93155
AT1G04340	1	1163097	1164851	-	0	0	0
AT1G04350	1	1165165	1166768	+	0	0	0
AT1G04360	1	1167457	1168878	-	0	0	0
AT1G04370	1	1175177	1175578	+	1	0	1
AT1G04380	1	1176921	1178407	-	0.08339	0	0
AT1G04390	1	1179363	1183704	-	0	0	0
AT1G04400	1	1185550	1188517	-	0	0	0
AT1G04410	1	1189078	1191412	-	0	0	0
AT1G04420	1	1191608	1193884	+	0	0	0
AT1G04425	1	1194187	1196889	+	0	0	0
AT1G04430	1	1198118	1201527	+	0	0	0
AT1G04440	1	1202255	1205803	+	0	0	0
AT1G04445	1	1207344	1207862	+	1	0	1
AT1G04450	1	1208521	1209874	+	1	0	1
AT1G04457	1	1210319	1210549	-	1	0	1
AT1G04470	1	1211049	1214662	-	0	0	0
AT1G04480	1	1216095	1217467	+	0	0	0
AT1G04490	1	1217948	1220137	-	0	0	0
AT1G04500	1	1221433	1224366	-	0.93115	0	0.89059
AT1G04501	1	1224552	1224680	+	0	0	0
AT1G04510	1	1226575	1230827	+	0	0	0
AT1G04520	1	1231578	1234032	+	0	0	0
AT1G04530	1	1234176	1236034	-	0	0	0
AT1G04540	1	1237256	1239061	+	0.69491	0	0.24585
AT1G04550	1	1240375	1242121	+	0	0	0
AT1G04555	1	1242558	1244244	+	0	0	0
AT1G04560	1	1244947	1246059	+	1	0	0.96316
AT1G04570	1	1246728	1248775	-	0	0	0
AT1G04580	1	1252122	1257510	-	0	0	0.80293
AT1G04590	1	1258577	1261426	-	0	0	0
AT1G04600	1	1262123	1272376	+	0.22674	0	0.25658
AT1G04610	1	1279388	1281618	+	0	0	0
AT1G04620	1	1282741	1286584	-	0	0	0
AT1G04625	1	1287831	1289820	-	0.52965	0	0.44422
AT1G04630	1	1289734	1291112	-	0	0	0
AT1G04635	1	1291314	1291995	+	0	0	0
AT1G04640	1	1292080	1293357	+	0	0	0
AT1G04645	1	1293770	1294263	-	0	0	0
AT1G04650	1	1294893	1299002	-	0	0	0
AT1G04660	1	1300486	1301773	-	1	0	1
AT1G04670	1	1301861	1302724	+	1	0	1
AT1G04680	1	1303529	1307884	-	0	0	0
AT1G04684	1	1310430	1310579	-	1	0	0.5
AT1G04690	1	1313564	1315750	+	0	0	0
AT1G04700	1	1316254	1320919	+	0	0	0
AT1G04710	1	1321904	1324782	+	0	0	0
AT1G04720	1	1324923	1324960	+	0	0	0
AT1G04730	1	1325296	1331086	-	0	0	0
AT1G04750	1	1331466	1333567	-	0	0	0
AT1G04760	1	1334760	1336070	+	0	0	0
AT1G04770	1	1336371	1337849	-	0	0	0
AT1G04778	1	1339892	1340327	+	0	0	0
AT1G04780	1	1340669	1343584	-	0	0	0
AT1G04790	1	1345036	1348451	+	0	0	0
AT1G04800	1	1348452	1349286	-	0	0	0
AT1G04810	1	1350180	1355442	+	0	0	0
AT1G04820	1	1356191	1358386	-	0	0	0
AT1G04830	1	1358574	1362019	-	0	0	0
AT1G04840	1	1362867	1364962	-	0	0	0
AT1G04850	1	1365118	1368844	-	0	0	0
AT1G04860	1	1369054	1373101	-	0	0	0
AT1G04870	1	1373234	1375762	-	0	0	0
AT1G04880	1	1375961	1379185	-	0.13891	0	0
AT1G04890	1	1380382	1382599	-	0.65329	0	0.22678
AT1G04900	1	1383841	1387895	+	0	0	0
AT1G04910	1	1387871	1391187	-	0	0	0
AT1G04920	1	1391502	1395864	-	0	0	0
AT1G04930	1	1396291	1399053	-	0	0	0
AT1G04940	1	1399182	1400770	+	0	0	0
AT1G04945	1	1399174	1403112	+	0	0	0
AT1G04950	1	1403085	1407501	-	0	0	0
AT1G04960	1	1407801	1410868	-	0	0	0
AT1G04970	1	1411170	1413627	+	0	0	0
AT1G04980	1	1413644	1416144	-	0	0	0
AT1G04985	1	1416343	1418482	-	0	0	0
AT1G04990	1	1419080	1421789	-	0	0	0
AT1G05000	1	1425593	1428782	+	0	0	0
AT1G05010	1	1431190	1432858	-	0	0	0
AT1G05020	1	1435254	1437667	-	0	0	0
AT1G05030	1	1438152	1441417	-	0	0	0
AT1G05040	1	1447369	1448448	-	0	0	0
AT1G05055	1	1448718	1450887	-	0	0	0
AT1G05060	1	1451030	1452872	-	0	0	0
AT1G05061	1	1453216	1454260	-	0	0	0
AT1G05065	1	1454969	1455220	-	0	0	0
AT1G05070	1	1457063	1458744	-	0	0	0
AT1G05080	1	1459091	1460579	+	1	0	0.82807
AT1G05085	1	1460988	1461670	+	0.86676	0	0
AT1G05090	1	1463202	1465622	+	0	0	0
AT1G05100	1	1469610	1470881	+	0	0	0
AT1G05120	1	1471406	1476078	-	0	0	0
AT1G05135	1	1477500	1478821	-	0	0	0
AT1G05136	1	1478923	1479063	+	0	0	0
AT1G05140	1	1482548	1484056	+	0	0	0
AT1G05150	1	1484067	1486960	-	0	0	0
AT1G05160	1	1487378	1490947	-	0	0	0
AT1G05170	1	1491111	1494248	-	0	0	0
AT1G05180	1	1498114	1501824	-	0	0	0
AT1G05190	1	1502344	1503830	-	0	0	0
AT1G05200	1	1504960	1509152	+	0	0	0
AT1G05205	1	1509103	1510281	-	0	0	0
AT1G05210	1	1510404	1511683	+	0	0	0
AT1G05220	1	1511907	1513573	+	0	0	0
AT1G05230	1	1512896	1518805	-	0.60964	0	0.57834
AT1G05240	1	1521137	1522681	+	0.59806	0	0.41942
AT1G05250	1	1525601	1527234	-	0.61689	0	0.64688
AT1G05260	1	1529767	1531439	+	0.73401	0	0.35983
AT1G05270	1	1531641	1534410	-	0	0	0
AT1G05280	1	1535444	1537525	-	1	0	1
AT1G05290	1	1539152	1540562	-	1	0	1
AT1G05291	1	1541348	1542432	-	1	0	1
AT1G05300	1	1545106	1547849	-	0.25765	0	0.11006
AT1G05310	1	1550543	1552517	-	1	0	1
AT1G05320	1	1553603	1557733	+	0	0	0
AT1G05330	1	1558170	1558583	+	0	0	0
AT1G05340	1	1558844	1559903	-	0	0	0
AT1G05350	1	1560678	1564123	-	0	0	0
AT1G05360	1	1564598	1567465	+	0	0	0
AT1G05370	1	1569192	1572280	-	0.39463	0	0.14956
AT1G05380	1	1576863	1582614	+	0	0	0
AT1G05385	1	1582671	1583718	-	0	0	0
AT1G05390	1	1583772	1583845	-	0	0	0
AT1G05400	1	1584073	1585421	+	0.75019	0	0.50408
AT1G05410	1	1585371	1587778	-	0	0	0
AT1G05420	1	1590073	1590753	+	1	0	1
AT1G05430	1	1594057	1595818	-	0	0	0
AT1G05440	1	1596007	1597848	-	0	0	0
AT1G05450	1	1599911	1601214	+	0.77837	0	0
AT1G05460	1	1601148	1605027	-	0	0	0
AT1G05470	1	1607357	1611703	-	0	0	0
AT1G05490	1	1618602	1623452	-	0	0	0
AT1G05500	1	1624955	1629224	+	0.01756	0	0
AT1G05510	1	1629446	1630863	+	0.71439	0	0
AT1G05520	1	1630900	1635711	-	0	0	0
AT1G05530	1	1636496	1637863	-	0	0	0
AT1G05540	1	1639286	1640811	+	0	0	0.58716
AT1G05550	1	1640959	1643917	-	0.0784	0	0
AT1G05560	1	1645498	1647147	-	0	0	0
AT1G05562	1	1645875	1647162	+	0	0	0
AT1G05570	1	1647706	1659437	-	0	0	0
AT1G05575	1	1661691	1662187	-	0	0	0
AT1G05577	1	1662370	1664398	-	0.26811	0	0
AT1G05580	1	1665433	1668904	-	0.94067	0	0.57863
AT1G05590	1	1669350	1671876	+	0	0	0
AT1G05600	1	1671936	1673856	+	0	0	0
AT1G05610	1	1673861	1675934	-	0	0	0
AT1G05615	1	1677507	1678270	-	0	0	0
AT1G05620	1	1679158	1681710	+	0	0	0
AT1G05630	1	1682318	1687363	+	0	0	0
AT1G05640	1	1687436	1689501	-	0	0	0
AT1G05650	1	1690264	1692126	-	1	0	0.8964
AT1G05660	1	1694286	1696058	-	1	0	1
AT1G05670	1	1697587	1701025	-	0	0	0
AT1G05675	1	1701116	1702749	-	0	0	0
AT1G05680	1	1703092	1704691	-	0	0	0
AT1G05690	1	1707011	1709347	+	0	0	0
AT1G05700	1	1709796	1713245	+	0	0	0
AT1G05710	1	1714950	1717276	+	0	0	0
AT1G05720	1	1717447	1718909	-	0	0	0
AT1G05730	1	1718555	1720303	+	0.12064	0	0.25443
AT1G05740	1	1720674	1721309	+	0.80189	0	0.57075
AT1G05750	1	1721509	1724734	+	0	0	0
AT1G05760	1	1723734	1724486	-	0	0	0
AT1G05770	1	1725388	1726283	-	0	0	0
AT1G05780	1	1726608	1728404	+	0.5793	0	0
AT1G05785	1	1730249	1732626	+	0	0	0
AT1G05790	1	1732871	1737489	+	0	0	0
AT1G05800	1	1741204	1742619	+	1	0	1
AT1G05805	1	1744773	1747693	+	0	0	0
AT1G05810	1	1748314	1749460	+	0.47079	0	0
AT1G05820	1	1749682	1753990	+	0	0	0
AT1G05830	1	1754244	1761817	+	0	0	0
AT1G05835	1	1762224	1762814	+	0	0	0
AT1G05840	1	1762734	1766281	-	0	0	0
AT1G05850	1	1766503	1768695	-	0	0	0
AT1G05860	1	1769014	1771115	+	0	0	0
AT1G05870	1	1771457	1773293	-	0	0	0
AT1G05880	1	1775643	1778553	+	0	0	0
AT1G05890	1	1779256	1784529	+	0	0	0
AT1G05894	1	1784803	1786292	+	0	0	0
AT1G05900	1	1786856	1789676	+	0	0	0
AT1G05910	1	1790224	1796647	+	0	0	0
AT1G05920	1	1796778	1798254	+	0	0	0
AT1G05925	1	1798901	1799062	-	0	0	0
AT1G05930	1	1799418	1800933	+	0	0	0
AT1G05940	1	1801162	1803984	-	0	0	0
AT1G05950	1	1804401	1807471	-	0	0	0
AT1G05960	1	1807973	1815474	-	0	0	0
AT1G05970	1	1816056	1817282	-	0	0	0
AT1G05980	1	1817400	1817471	+	0	0	0
AT1G05990	1	1818447	1819040	+	0	0	0
AT1G06000	1	1820308	1821894	-	0	0	0
AT1G06002	1	1820977	1821918	+	0	0	0
AT1G06010	1	1822618	1823997	+	0	0	0
AT1G06020	1	1824548	1826101	+	0	0	0
AT1G06030	1	1826880	1828161	+	0	0	0
AT1G06040	1	1828413	1829890	-	0	0	0
AT1G06050	1	1830605	1832555	-	0	0	0
AT1G06060	1	1832943	1834861	+	0	0	0
AT1G06070	1	1834829	1837648	-	0	0	0
AT1G06080	1	1843568	1846302	+	0.65009	0	1
AT1G06090	1	1847883	1849693	+	1	0	1
AT1G06100	1	1851530	1853019	+	0.33826	0	0.37047
AT1G06110	1	1853077	1855031	-	0	0	0
AT1G06120	1	1855943	1857718	+	0.42736	0	0
AT1G06130	1	1857767	1860730	-	0	0	0
AT1G06135	1	1862197	1862742	+	1	0	1
AT1G06137	1	1863544	1863750	-	1	0	1
AT1G06140	1	1864796	1866472	+	0	0	0
AT1G06148	1	1874885	1877528	-	0	0	0
AT1G06149	1	1868989	1873718	-	0	0	0
AT1G06150	1	1867015	1873718	-	0	0	0
AT1G06160	1	1883004	1883934	+	0	0	0
AT1G06170	1	1884981	1886897	-	0	0	0
AT1G06180	1	1889408	1891158	+	0	0	0
AT1G06190	1	1892273	1894148	-	0	0	0
AT1G06200	1	1894336	1896935	-	0	0	0
AT1G06210	1	1897203	1899208	+	0	0	0
AT1G06220	1	1899964	1904873	+	0	0	0
AT1G06225	1	1905975	1906226	+	0.74206	0	0
AT1G06230	1	1906963	1910848	+	0	0	0
AT1G06240	1	1911122	1913205	+	0	0	0
AT1G06250	1	1913256	1914895	-	0	0	0
AT1G06260	1	1916430	1917585	+	0	0	0
AT1G06265	1	1914943	1917661	-	0	0	0
AT1G06270	1	1918088	1919760	-	0	0	0
AT1G06280	1	1920307	1920949	-	1	0	1
AT1G06290	1	1922352	1926278	+	0	0	0
AT1G06310	1	1926791	1930258	+	0.04412	0	0.9504
AT1G06320	1	1930523	1931449	+	1	0	1
AT1G06330	1	1931671	1932266	-	1	0	1
AT1G06340	1	1933284	1934014	-	0.55677	0	0
AT1G06350	1	1935293	1936819	-	1	0	1
AT1G06360	1	1938963	1940459	-	1	0	0.98397
AT1G06370	1	1942843	1944934	-	0	0	0
AT1G06380	1	1945124	1946076	+	0	0	0
AT1G06390	1	1946788	1950860	+	0	0	0
AT1G06400	1	1950844	1952785	-	0	0	0
AT1G06410	1	1954850	1958756	+	0	0	0
AT1G06420	1	1958923	1959947	+	0	0	0
AT1G06430	1	1960058	1963011	-	0	0	0
AT1G06440	1	1963380	1965051	-	0	0	0
AT1G06450	1	1965840	1967219	+	0	0	0
AT1G06460	1	1967087	1969561	-	0	0	0
AT1G06470	1	1969729	1973767	+	0	0	0
AT1G06475	1	1973834	1974386	-	0	0	0
AT1G06480	1	1978084	1978157	+	0	0	0
AT1G06490	1	1978762	1989409	+	0	0	0
AT1G06500	1	1989479	1990730	+	0	0	0
AT1G06510	1	1992333	1993840	+	0	0	0
AT1G06515	1	1990634	1992228	-	0	0	0
AT1G06520	1	1993978	1996112	-	0	0	0
AT1G06530	1	2001594	2002596	+	0	0	0
AT1G06540	1	2002877	2003393	-	0	0	0
AT1G06550	1	2003627	2007190	-	0	0	0
AT1G06560	1	2007615	2012006	+	0	0	0
AT1G06570	1	2011885	2013545	-	0	0	0
AT1G06580	1	2014003	2016054	-	0	0	0
AT1G06590	1	2016308	2024662	-	0	0	0
AT1G06610	1	2025356	2025428	+	0	0	0
AT1G06620	1	2025601	2027271	+	0.92938	0	0
AT1G06630	1	2027739	2031388	+	0	0	0
AT1G06640	1	2032338	2034018	+	0	0	0
AT1G06645	1	2034156	2035626	+	0	0	0
AT1G06650	1	2035839	2037366	+	0	0	0
AT1G06660	1	2037311	2040246	-	0	0	0
AT1G06670	1	2040433	2047612	+	0	0	0
AT1G06680	1	2047825	2049418	+	0	0	0
AT1G06690	1	2049602	2052154	-	0	0	0
AT1G06700	1	2052481	2055548	-	0	0	0
AT1G06710	1	2056575	2060242	-	0	0	0
AT1G06720	1	2060444	2067323	-	0	0	0
AT1G06730	1	2067529	2070446	+	0	0	0
AT1G06740	1	2070737	2073535	+	0	0	0
AT1G06750	1	2072979	2076505	+	0	0	0
AT1G06760	1	2076504	2077698	-	0	0	0
AT1G06770	1	2078911	2081939	-	0	0	0
AT1G06780	1	2083311	2087131	+	0	0	0
AT1G06790	1	2087232	2089786	+	0	0	0
AT1G06800	1	2089417	2091686	-	0.24317	0	0.2207
AT1G06810	1	2091738	2092528	-	1	0	0.99874
AT1G06820	1	2092946	2096232	-	0	0	0
AT1G06830	1	2097151	2097655	+	0	0	0
AT1G06840	1	2097747	2103479	-	0	0	0
AT1G06850	1	2105048	2106749	+	0	0	0
AT1G06860	1	2107398	2107468	-	0	0	0
AT1G06870	1	2108593	2110986	+	0	0	0
AT1G06880	1	2111148	2111218	-	0	0	0
AT1G06890	1	2111363	2114601	-	0	0	0
AT1G06900	1	2114927	2120745	-	0	0	0
AT1G06910	1	2120991	2123748	+	0	0	0
AT1G06920	1	2124854	2125801	-	0	0	0
AT1G06923	1	2126749	2128060	+	0	0	0
AT1G06925	1	2127704	2128611	-	0	0	0
AT1G06930	1	2128843	2129883	+	0	0	0
AT1G06950	1	2130142	2135665	-	0	0	0
AT1G06960	1	2135851	2137732	+	0	0	0
AT1G06970	1	2138109	2140818	+	0	0	0
AT1G06980	1	2143031	2143821	-	0.76233	0	0.75221
AT1G06990	1	2148387	2150152	+	1	0	0.91506
AT1G07000	1	2150194	2152325	-	0.23921	0	0
AT1G07010	1	2152852	2155269	+	0	0	0
AT1G07020	1	2155213	2156008	-	0	0	0
AT1G07025	1	2157658	2158158	-	0	0	0
AT1G07030	1	2158420	2160809	-	0	0	0
AT1G07040	1	2160938	2163308	-	0	0	0
AT1G07050	1	2164188	2165239	-	0	0	0
AT1G07051	1	2165517	2165746	+	0	0	0
AT1G07060	1	2167107	2168397	-	0	0	0
AT1G07070	1	2168564	2169851	+	0	0	0
AT1G07080	1	2169982	2172194	+	0	0	0
AT1G07090	1	2173952	2174894	-	1	0	0
AT1G07100	1	2177885	2177958	+	0	0	0
AT1G07110	1	2178104	2184148	-	0	0	0
AT1G07119	1	2184347	2186539	+	0	0	0
AT1G07120	1	2184759	2186580	-	0	0	0
AT1G07128	1	2187621	2188417	-	0	0	0
AT1G07130	1	2187776	2188733	+	0	0	0
AT1G07135	1	2189928	2190659	-	0	0	0
AT1G07140	1	2191723	2193793	-	0	0	0
AT1G07150	1	2193941	2195798	-	0	0	0
AT1G07160	1	2197908	2199748	-	0	0	0
AT1G07170	1	2200123	2201265	+	0	0	0
AT1G07175	1	2202330	2202774	+	1	0	1
AT1G07180	1	2204320	2206934	+	0	0	0
AT1G07190	1	2208013	2208177	+	0	0	0
AT1G07200	1	2208719	2212546	-	0	0	0
AT1G07210	1	2215223	2216982	+	0	0	0
AT1G07220	1	2216925	2219474	-	0	0	0
AT1G07230	1	2220253	2222982	-	0	0	0
AT1G07240	1	2223691	2225452	+	0	0	0
AT1G07250	1	2225900	2227566	+	0	0	0
AT1G07260	1	2227594	2229319	-	0	0	0
AT1G07270	1	2229757	2232897	-	0	0	0
AT1G07280	1	2238087	2241217	+	0	0	0
AT1G07290	1	2242256	2244428	-	0	0	0
AT1G07300	1	2245758	2246492	-	0	0	0
AT1G07310	1	2247509	2248961	-	0	0	0
AT1G07320	1	2249133	2250529	+	0	0	0
AT1G07330	1	2251131	2253585	+	0	0	0
AT1G07340	1	2254822	2256850	+	0	0	0
AT1G07350	1	2257425	2260101	-	0	0	0
AT1G07360	1	2260389	2262865	-	0	0	0
AT1G07370	1	2263140	2264551	+	0	0	0
AT1G07380	1	2264829	2268306	-	0	0	0
AT1G07390	1	2269893	2274820	+	0	0	0
AT1G07400	1	2274943	2275758	+	0	0	0
AT1G07410	1	2276053	2277154	+	0	0	0
AT1G07420	1	2277807	2280297	+	0	0	0
AT1G07430	1	2280835	2282828	-	0.79639	0	0
AT1G07440	1	2286149	2287730	-	0	0	0
AT1G07450	1	2287926	2289336	-	0	0	0
AT1G07460	1	2290201	2290977	+	0.58945	0	0.2677
AT1G07470	1	2291457	2294588	+	0	0	0
AT1G07473	1	2294566	2295489	-	0	0	0
AT1G07476	1	2295751	2296497	+	0	0	0
AT1G07480	1	2296023	2299470	-	0	0	0
AT1G07485	1	2301375	2302121	+	0.46586	0	0
AT1G07490	1	2301380	2302021	-	0.54206	0	0
AT1G07500	1	2304766	2305031	-	0.7406	0	0
AT1G07510	1	2305378	2309544	+	0	0	0
AT1G07520	1	2309564	2311805	-	0	0	0
AT1G07530	1	2313582	2316469	-	0	0	0
AT1G07540	1	2318433	2321048	-	0	0	0
AT1G07550	1	2322653	2326561	-	0	0	0.48606
AT1G07560	1	2327320	2331096	+	0	0	0
AT1G07570	1	2331170	2333738	-	0	0	0
AT1G07580	1	2334822	2334894	+	0	0	0
AT1G07590	1	2336523	2339391	-	0	0	0
AT1G07600	1	2338904	2339321	-	0	0	0
AT1G07610	1	2341542	2342123	+	0.71649	0	0
AT1G07615	1	2342198	2344271	-	0	0	0
AT1G07620	1	2344390	2346842	-	0	0	0
AT1G07630	1	2349097	2351692	+	0	0	0
AT1G07640	1	2354354	2356227	-	1	0	1
AT1G07645	1	2367437	2368385	-	1	0	0.85564
AT1G07650	1	2359549	2366561	-	0	0	0
AT1G07660	1	2368837	2369734	+	0	0	0
AT1G07670	1	2370052	2374545	-	0	0	0
AT1G07680	1	2376012	2377186	+	0.38553	0	0.39489
AT1G07690	1	2378076	2379000	+	0.65838	0	0
AT1G07700	1	2379647	2381362	+	0	0	0
AT1G07702	1	2382251	2382331	-	0	0	0
AT1G07705	1	2381615	2386092	+	0	0	0
AT1G07710	1	2386275	2387986	-	0	0	0
AT1G07720	1	2390655	2392453	-	0.84158	0	0.91606
AT1G07725	1	2394801	2397272	-	0	0	0
AT1G07728	1	2395451	2397345	+	0	0	0
AT1G07730	1	2397527	2398696	-	0	0	0
AT1G07740	1	2397442	2400508	-	0	0	0
AT1G07745	1	2400589	2402873	-	0	0	0
AT1G07747	1	2403558	2403845	+	0	0	0
AT1G07750	1	2404037	2405943	-	0	0	0
AT1G07760	1	2406834	2406905	-	0	0	0
AT1G07770	1	2408203	2409580	-	0	0	0
AT1G07780	1	2410056	2412677	-	0	0	0
AT1G07790	1	2412980	2413708	+	0	0	0
AT1G07795	1	2414286	2414967	+	0	0	0
AT1G07800	1	2415041	2415970	+	0	0	0
AT1G07810	1	2416265	2420757	+	0	0	0
AT1G07820	1	2421216	2421947	-	0	0	0
AT1G07830	1	2422241	2423655	+	0	0	0
AT1G07840	1	2424054	2426676	+	0	0	0
AT1G07850	1	2426745	2428719	+	0.39342	0	0.52253
AT1G07860	1	2428911	2429431	-	0.89827	0	0.35509
AT1G07870	1	2428773	2432057	-	0.18447	0	0.09833
AT1G07880	1	2434030	2435763	-	0	0	0
AT1G07885	1	2436467	2436959	-	0	0	0
AT1G07890	1	2437330	2439665	+	0	0	0
AT1G07900	1	2442622	2443632	+	0.45796	0	0
AT1G07901	1	2443971	2444123	-	0	0	0
AT1G07910	1	2445470	2454645	+	0	0	0
AT1G07920	1	2454846	2457321	+	0	0	0
AT1G07930	1	2458244	2460790	+	0	0	0
AT1G07940	1	2462953	2465504	-	0	0	0
AT1G07950	1	2465770	2467022	-	0	0	0
AT1G07960	1	2467161	2469154	+	0	0	0
AT1G07970	1	2469286	2472628	-	0	0	0
AT1G07980	1	2473165	2474927	-	0	0	0
AT1G07985	1	2475405	2476155	+	1	0	0.35553
AT1G07990	1	2477157	2483138	+	0	0	0
AT1G08000	1	2483240	2485109	-	0	0	0
AT1G08005	1	2485344	2485511	+	0	0	0
AT1G08010	1	2485906	2488027	-	0	0	0
AT1G08030	1	2489501	2493250	-	0	0	0
AT1G08032	1	2494123	2494315	+	0	0	0
AT1G08035	1	2494402	2495149	+	0	0	0
AT1G08040	1	2495342	2498764	-	0	0	0
AT1G08050	1	2498836	2501427	-	0	0	0
AT1G08060	1	2501742	2511084	-	0	0	0
AT1G08065	1	2511647	2513454	-	0.74004	0	0
AT1G08070	1	2514192	2516605	-	0	0	0
AT1G08080	1	2516991	2518546	-	0.86504	0	0.9653
AT1G08090	1	2524076	2526164	+	1	0	1
AT1G08100	1	2527170	2529120	-	1	0	1
AT1G08105	1	2531695	2534786	-	0.10996	0	0.67012
AT1G08110	1	2535328	2537931	+	0	0	0
AT1G08115	1	2538076	2538237	-	0	0	0
AT1G08120	1	2538615	2539661	+	0	0	0
AT1G08125	1	2539614	2542334	-	0	0	0
AT1G08130	1	2542702	2547946	-	0	0	0
AT1G08135	1	2548819	2551473	-	0.55593	0	0.46441
AT1G08140	1	2552036	2555161	-	0.381	0	0.41107
AT1G08150	1	2556343	2559074	-	1	0	1
AT1G08160	1	2559487	2560403	-	1	0	0.99782
AT1G08165	1	2561627	2562148	-	0	0	0
AT1G08170	1	2562941	2563672	-	0.98634	0	0
AT1G08180	1	2564572	2565121	-	0	0	0
AT1G08190	1	2567475	2573393	+	0	0	0
AT1G08200	1	2573848	2576714	-	0	0	0
AT1G08210	1	2577020	2580669	-	0	0	0
AT1G08220	1	2581022	2583323	-	0	0	0
AT1G08230	1	2583654	2586744	-	0.15108	0	0
AT1G08240	1	2588525	2588596	+	0	0	0
AT1G08250	1	2588857	2590301	-	0	0	0
AT1G08260	1	2590944	2606892	+	0	0	0
AT1G08270	1	2606269	2607507	-	0	0	0
AT1G08280	1	2608408	2609853	+	0	0	0
AT1G08290	1	2609996	2613242	-	0.91561	0	0.81953
AT1G08300	1	2614774	2618823	+	0	0	0
AT1G08310	1	2618647	2620452	+	0	0	0
AT1G08315	1	2620335	2621545	-	0	0	0
AT1G08320	1	2621904	2627848	-	0.79781	0	0.79092
AT1G08340	1	2631068	2632871	+	0.22783	0	0
AT1G08350	1	2632810	2635852	-	0	0	0
AT1G08360	1	2636011	2637915	+	0	0	0
AT1G08370	1	2638181	2640554	+	0	0	0
AT1G08380	1	2640813	2641828	-	0	0	0
AT1G08390	1	2642214	2643285	+	0	0	0
AT1G08400	1	2643330	2646035	-	0	0	0
AT1G08410	1	2646189	2649379	+	0	0	0
AT1G08420	1	2649537	2657120	+	0	0	0
AT1G08430	1	2658716	2661029	+	1	0	1
AT1G08440	1	2663027	2665343	+	1	0	1
AT1G08450	1	2667798	2671892	-	0	0	0
AT1G08460	1	2672451	2674628	+	0	0	0
AT1G08465	1	2675813	2679781	+	1	0	0.99345
AT1G08470	1	2682127	2684100	-	0	0	0
AT1G08480	1	2684234	2685621	+	0	0	0
AT1G08490	1	2685659	2688595	-	0	0	0
AT1G08500	1	2689016	2690045	+	0	0	0
AT1G08510	1	2691080	2694377	-	0	0	0
AT1G08520	1	2696412	2700959	+	0	0	0
AT1G08530	1	2701226	2703091	+	0	0	0
AT1G08540	1	2703336	2706845	+	0	0	0
AT1G08550	1	2706924	2709531	+	0	0	0
AT1G08560	1	2709632	2710912	-	0	0	0
AT1G08570	1	2712883	2714734	+	0	0	0
AT1G08580	1	2715079	2716404	-	0	0	0
AT1G08590	1	2718778	2722221	+	0	0	0
AT1G08592	1	2718875	2721676	-	0	0	0
AT1G08600	1	2723824	2733613	+	0	0	0
AT1G08610	1	2733657	2735819	-	0	0	0
AT1G08620	1	2736774	2743758	+	0	0	0
AT1G08630	1	2743761	2747967	-	0	0	0
AT1G08640	1	2748398	2751278	-	0	0	0
AT1G08650	1	2752154	2753703	+	0	0	0
AT1G08660	1	2757041	2759794	-	0	0	0
AT1G08670	1	2760346	2761573	-	1	0	0.91042
AT1G08680	1	2762584	2768967	+	0	0	0
AT1G08695	1	2769056	2769483	-	0	0	0
AT1G08700	1	2769815	2771477	-	0	0	0
AT1G08710	1	2771633	2773460	+	0	0	0
AT1G08720	1	2774030	2779297	+	0	0	0
AT1G08730	1	2779963	2788447	+	0	0	0.10807
AT1G08735	1	2790290	2793641	+	0	0	0
AT1G08740	1	2795643	2800081	-	0	0	0
AT1G08750	1	2801067	2804537	+	0	0	0
AT1G08760	1	2805371	2808621	+	0	0	0
AT1G08770	1	2808883	2809747	+	0	0	0
AT1G08780	1	2809778	2811191	-	0	0	0
AT1G08790	1	2811989	2812646	+	0	0	0
AT1G08800	1	2813061	2818008	-	0	0	0
AT1G08810	1	2819065	2820395	-	0	0	0
AT1G08820	1	2821552	2825275	-	0	0	0
AT1G08830	1	2827061	2829315	+	0	0	0
AT1G08840	1	2829105	2838469	-	0	0	0
AT1G08845	1	2838789	2840994	+	0	0	0
AT1G08860	1	2842153	2846138	+	0.7135	0	0.66332
AT1G08870	1	2846536	2846608	-	0	0	0
AT1G08880	1	2846949	2847800	-	0	0	0
AT1G08890	1	2848348	2852270	+	0	0	0
AT1G08900	1	2852454	2855779	+	0	0	0
AT1G08910	1	2856227	2861170	+	0	0	0
AT1G08920	1	2867259	2870656	+	0	0	0
AT1G08930	1	2873465	2877270	+	0	0	0
AT1G08940	1	2877692	2879169	+	0	0	0
AT1G08950	1	2879303	2879374	+	0	0	0
AT1G08960	1	2879642	2882231	+	0	0	0
AT1G08970	1	2882524	2884337	+	0	0	0
AT1G08980	1	2884411	2886620	+	0	0	0
AT1G08985	1	2887285	2887706	+	0	0	0
AT1G08990	1	2888753	2890959	+	0.90893	0	0.8686
AT1G09000	1	2891037	2895182	+	0	0	0
AT1G09010	1	2895166	2899384	-	0	0	0
AT1G09020	1	2899914	2904815	-	0	0	0
AT1G09026	1	2907124	2907279	+	1	0	1
AT1G09030	1	2908611	2909030	-	1	0	1
AT1G09040	1	2911317	2915369	+	0	0	0
AT1G09050	1	2918031	2920889	+	0	0	0
AT1G09060	1	2921064	2925762	-	0	0	0
AT1G09070	1	2927703	2928968	+	0	0	0
AT1G09080	1	2929217	2931841	-	0.15695	0	0.12
AT1G09090	1	2932739	2936586	+	0.7591	0	0.67282
AT1G09100	1	2936528	2939326	-	0	0	0
AT1G09110	1	2939417	2939488	+	0	0	0
AT1G09130	1	2939570	2942288	-	0	0	0
AT1G09140	1	2942564	2945961	-	0	0	0
AT1G09150	1	2946229	2949159	+	0	0	0
AT1G09155	1	2949676	2950989	-	0	0	0
AT1G09157	1	2951665	2952396	-	0	0	0
AT1G09160	1	2952771	2955689	-	0	0	0
AT1G09170	1	2956589	2962207	-	0	0	0
AT1G09176	1	2964152	2964604	+	0	0	0
AT1G09180	1	2965023	2965972	+	0	0	0
AT1G09190	1	2966120	2967718	-	0	0	0
AT1G09195	1	2967940	2971498	-	0	0	0
AT1G09200	1	2971593	2972199	-	0	0	0
AT1G09210	1	2972842	2976750	-	0	0	0
AT1G09220	1	2977792	2979466	-	0	0	0
AT1G09230	1	2979520	2982624	-	0	0	0
AT1G09240	1	2984881	2986130	+	0.8912	0	0.7152
AT1G09245	1	2986939	2987393	-	0	0	0
AT1G09250	1	2989378	2990357	+	0	0	0
AT1G09260	1	2993404	2993820	+	0	0	0.51799
AT1G09270	1	2994369	2998222	+	0	0	0
AT1G09280	1	2998100	3001315	-	0	0	0
AT1G09290	1	3001517	3003762	-	0	0	0
AT1G09300	1	3003495	3008213	+	0	0	0
AT1G09310	1	3009055	3009880	+	0	0	0
AT1G09320	1	3009941	3012363	-	0	0	0
AT1G09330	1	3012762	3015091	-	0	0	0
AT1G09340	1	3015328	3018234	+	0	0	0
AT1G09350	1	3019819	3021441	+	1	0	1
AT1G09360	1	3021802	3022368	+	1	0	1
AT1G09370	1	3024896	3025435	+	0	0	0
AT1G09380	1	3026135	3029549	-	0.29136	0	0.27965
AT1G09390	1	3031203	3033582	+	0	0	0
AT1G09400	1	3033512	3035036	-	0	0	0
AT1G09410	1	3035443	3037560	+	0	0	0
AT1G09415	1	3037754	3038408	-	0	0	0
AT1G09420	1	3038462	3041873	-	0	0	0.06975
AT1G09421	1	3038631	3039326	+	0	0	0
AT1G09430	1	3041996	3045402	+	0	0	0
AT1G09440	1	3045513	3047893	-	0	0	0
AT1G09450	1	3049024	3053112	+	0	0	0
AT1G09460	1	3053901	3055360	+	0	0	0
AT1G09470	1	3055231	3057443	-	0	0	0
AT1G09480	1	3057975	3060661	+	0.33755	0	0.29215
AT1G09483	1	3060992	3061729	-	1	0	1
AT1G09486	1	3062430	3063731	-	0.94393	0	0.96774
AT1G09490	1	3064124	3065937	+	0	0	0
AT1G09500	1	3066699	3068598	+	0.92737	0	0.94842
AT1G09510	1	3069385	3070910	+	0.46592	0	0.27851
AT1G09520	1	3070946	3072050	-	0	0	0
AT1G09530	1	3076582	3079539	+	0	0	0
AT1G09540	1	3086159	3087912	+	0	0	0
AT1G09550	1	3089733	3092327	-	1	0	1
AT1G09560	1	3093839	3094864	+	0	0	0
AT1G09570	1	3095256	3100357	-	0	0	0
AT1G09575	1	3101671	3102925	-	0	0	0
AT1G09580	1	3104588	3106290	+	0	0	0
AT1G09590	1	3106502	3107772	+	0	0	0
AT1G09600	1	3108617	3111318	+	0	0	0.08327
AT1G09610	1	3111694	3112873	+	0	0	0
AT1G09620	1	3112778	3116699	-	0	0	0
AT1G09625	1	3117137	3117567	-	0.75406	0	0
AT1G09630	1	3118203	3119708	-	0	0	0
AT1G09640	1	3119878	3122526	+	0	0	0
AT1G09645	1	3122956	3124578	+	0	0	0
AT1G09650	1	3125807	3127284	+	0	0	0
AT1G09660	1	3127771	3131094	-	0	0	0
AT1G09665	1	3133095	3133674	+	0.88793	0	0.99483
AT1G09680	1	3134107	3135930	-	0	0	0
AT1G09690	1	3136188	3137475	-	0	0	0
AT1G09700	1	3137767	3140353	-	0	0	0
AT1G09710	1	3140868	3144370	+	0	0	0
AT1G09720	1	3144438	3147303	-	0	0	0
AT1G09730	1	3147667	3154380	-	0	0	0
AT1G09740	1	3154532	3156275	+	0	0	0
AT1G09750	1	3157501	3159148	+	0	0	0
AT1G09760	1	3159125	3161692	-	0	0	0
AT1G09770	1	3161841	3165360	+	0	0	0
AT1G09780	1	3165370	3167869	-	0	0	0
AT1G09790	1	3168482	3170819	-	0.48973	0	0.51369
AT1G09794	1	3172108	3173463	+	0	0	0
AT1G09795	1	3173534	3176910	+	0	0	0
AT1G09800	1	3176883	3180421	-	0	0	0
AT1G09810	1	3180936	3184224	-	0	0	0
AT1G09812	1	3187817	3188580	+	0	0	0
AT1G09815	1	3189369	3190242	+	0	0	0
AT1G09820	1	3190288	3192414	-	0	0	0
AT1G09830	1	3192681	3195025	-	0	0	0
AT1G09840	1	3195824	3200291	-	0	0	0
AT1G09850	1	3201799	3204150	+	0	0	0
AT1G09860	1	3204016	3205309	-	0	0	0
AT1G09870	1	3205741	3208598	+	0	0	0
AT1G09880	1	3208828	3211653	-	0	0	0
AT1G09890	1	3214237	3217538	-	0.26651	0	0.95306
AT1G09900	1	3218133	3219929	+	0	0	0
AT1G09910	1	3220035	3224541	-	0	0	0
AT1G09920	1	3224684	3227070	-	0	0	0
AT1G09930	1	3227490	3230043	-	0.76938	0	0.57478
AT1G09932	1	3230450	3233109	-	1	0	1
AT1G09935	1	3234060	3235530	-	1	0	1
AT1G09940	1	3236995	3239554	-	0	0	0
AT1G09950	1	3240606	3241632	-	0.41675	0	0
AT1G09960	1	3244213	3247200	+	0.2761	0	0.22088
AT1G09970	1	3252240	3255693	+	0	0	0
AT1G09980	1	3256245	3261614	-	0	0	0
AT1G09995	1	3262265	3263612	-	0	0	0
AT1G10000	1	3263877	3264788	-	0	0	0
AT1G10010	1	3265976	3268726	+	0.57543	0	0.65213
AT1G10020	1	3269604	3271987	-	0	0	0
AT1G10030	1	3273825	3275837	+	0	0	0
AT1G10040	1	3275891	3278697	-	0	0	0
AT1G10050	1	3279270	3283482	+	0	0	0
AT1G10060	1	3284239	3287107	+	0.09028	0	0
AT1G10070	1	3288087	3290471	+	0	0	0
AT1G10090	1	3290311	3296198	-	0	0	0
AT1G10095	1	3297324	3300443	-	0	0	0
AT1G10100	1	3300697	3301489	-	0	0	0
AT1G10110	1	3302742	3304092	+	0	0	0
AT1G10120	1	3304039	3306824	-	0	0	0
AT1G10130	1	3310930	3322213	+	0	0	0
AT1G10140	1	3322802	3323548	-	0	0	0
AT1G10150	1	3325824	3327614	+	0	0	0
AT1G10155	1	3327637	3328448	-	0	0	0
AT1G10160	1	3328971	3333470	+	0	0	0
AT1G10170	1	3333595	3337491	-	0	0	0
AT1G10180	1	3338303	3341608	-	0	0	0
AT1G10190	1	3343686	3345632	-	0	0	0
AT1G10200	1	3346390	3347885	-	0	0	0
AT1G10210	1	3349219	3351180	+	0	0	0
AT1G10220	1	3352159	3354856	+	0.30615	0	0.22572
AT1G10230	1	3355571	3356359	+	0	0	0
AT1G10240	1	3356680	3359838	-	0	0	0
AT1G10250	1	3360087	3360508	-	1	0	1
AT1G10260	1	3360526	3361247	-	1	0	1
AT1G10270	1	3363504	3366488	+	0	0	0
AT1G10280	1	3366493	3369095	-	0	0	0
AT1G10290	1	3370558	3377463	+	0	0	0
AT1G10300	1	3378142	3380226	+	0	0	0
AT1G10310	1	3381601	3383914	-	0	0	0
AT1G10320	1	3384164	3388373	-	0	0	0
AT1G10330	1	3388747	3390150	+	0	0	0
AT1G10340	1	3390322	3392571	-	0	0	0
AT1G10350	1	3393407	3395055	-	0	0	0
AT1G10360	1	3395558	3396849	-	0	0	0
AT1G10370	1	3397081	3398358	-	0	0	0
AT1G10380	1	3400606	3402324	+	0.968	0	0.47935
AT1G10385	1	3403224	3405856	+	0.67452	0	0.97949
AT1G10390	1	3407024	3412843	-	0	0	0
AT1G10400	1	3414852	3416358	-	0.58261	0	0.38288
AT1G10410	1	3416680	3419639	-	0	0	0
AT1G10417	1	3424186	3427457	-	0	0	0
AT1G10419	1	3428031	3428425	+	0	0	0
AT1G10430	1	3428478	3430633	-	0	0	0
AT1G10440	1	3431185	3431256	-	0	0	0
AT1G10450	1	3431780	3438370	+	0	0	0
AT1G10455	1	3438555	3439013	+	0	0	0
AT1G10460	1	3439322	3440320	-	0	0	0
AT1G10470	1	3442327	3443957	-	0	0	0
AT1G10480	1	3449691	3451226	+	1	0	1
AT1G10490	1	3453228	3460620	+	0	0	0
AT1G10500	1	3460000	3461485	-	0	0	0
AT1G10510	1	3461635	3465786	+	0	0	0
AT1G10520	1	3465964	3469248	+	0	0	0
AT1G10522	1	3469580	3471488	+	0	0	0
AT1G10530	1	3471456	3472672	-	0	0	0
AT1G10538	1	3474515	3474765	+	0	0	0
AT1G10540	1	3474864	3477927	-	0	0	0
AT1G10550	1	3479153	3480988	-	0.26307	0	0.31155
AT1G10560	1	3484580	3486965	+	0	0	0
AT1G10570	1	3487584	3491277	+	0	0	0
AT1G10580	1	3491281	3493737	-	0	0	0
AT1G10585	1	3493940	3495144	-	0.95768	0	0.86058
AT1G10586	1	3496928	3499439	-	1	0	1
AT1G10588	1	3501145	3501904	+	0.81711	0	0
AT1G10590	1	3502004	3503457	-	0	0	0
AT1G10600	1	3503704	3505502	+	0	0	0
AT1G10610	1	3506186	3509006	+	0	0	0
AT1G10620	1	3509001	3511975	-	0.71361	0	0.61647
AT1G10630	1	3512795	3514729	-	0	0	0
AT1G10640	1	3515365	3517888	-	0	0	0
AT1G10650	1	3524018	3526346	-	0	0	0
AT1G10652	1	3527709	3527831	+	0	0	0.43902
AT1G10657	1	3530467	3531842	+	0.82703	0	0.65843
AT1G10660	1	3532424	3535131	+	0	0	0
AT1G10670	1	3535383	3538439	+	0	0	0
AT1G10680	1	3538470	3543782	-	0.33296	0	0.47883
AT1G10682	1	3544991	3545471	-	1	0	1
AT1G10690	1	3549992	3550632	-	0	0	0
AT1G10700	1	3554104	3556503	+	0	0	0
AT1G10705	1	3557114	3557457	+	0	0	0
AT1G10710	1	3558358	3561634	+	0	0	0
AT1G10717	1	3562180	3562554	+	0	0	0
AT1G10720	1	3562952	3564759	+	0	0	0
AT1G10730	1	3565463	3567779	+	0	0	0
AT1G10740	1	3567905	3570838	-	0	0	0
AT1G10745	1	3572710	3573066	+	0.71989	0	0.9888
AT1G10747	1	3574312	3574830	+	1	0	1
AT1G10750	1	3574807	3578474	-	0.0169	0	0.04144
AT1G10760	1	3581034	3590928	-	0	0	0
AT1G10770	1	3591633	3592411	-	0	0	0
AT1G10780	1	3592746	3595077	-	0	0	0
AT1G10790	1	3596360	3597847	+	0	0	0
AT1G10800	1	3598158	3598591	-	0	0	0
AT1G10810	1	3599271	3600877	+	0	0	0
AT1G10820	1	3600910	3605076	-	0	0	0
AT1G10830	1	3605576	3607493	-	0	0	0
AT1G10840	1	3607631	3610520	-	0	0	0
AT1G10850	1	3611747	3614613	+	0	0	0
AT1G10865	1	3614513	3616159	-	0	0	0
AT1G10870	1	3616610	3623758	-	0	0	0
AT1G10880	1	3624035	3627082	-	0.89436	0	0.84547
AT1G10890	1	3627726	3630765	+	0	0	0
AT1G10900	1	3632234	3637141	-	0	0	0
AT1G10910	1	3639878	3644162	+	0	0	0
AT1G10920	1	3644420	3647768	-	0	0	0
AT1G10930	1	3647894	3655590	-	0	0	0
AT1G10940	1	3655777	3658608	-	0	0	0
AT1G10950	1	3659209	3663984	+	0	0	0
AT1G10960	1	3664386	3665039	+	0	0	0
AT1G10970	1	3665087	3667139	-	0	0	0
AT1G10980	1	3667248	3669902	-	0	0	0
AT1G10990	1	3670278	3671187	-	0	0	0
AT1G11000	1	3671756	3675979	-	0	0	0
AT1G11010	1	3676607	3676644	+	0	0	0
AT1G11020	1	3676691	3678524	+	0	0	0
AT1G11030	1	3678775	3678848	-	0	0	0
AT1G11040	1	3679225	3680924	-	0	0	0
AT1G11050	1	3681888	3684169	+	0	0	0
AT1G11055	1	3683919	3684095	-	0	0	0
AT1G11060	1	3684568	3689847	+	0	0	0
AT1G11070	1	3690212	3693648	-	0	0	0.17021
AT1G11080	1	3694672	3698013	-	1	0	1
AT1G11090	1	3702608	3703779	+	0	0	0
AT1G11100	1	3703672	3709302	-	0	0	0
AT1G11110	1	3710208	3712503	+	0	0	0
AT1G11112	1	3712999	3713735	-	0	0	0
AT1G11120	1	3715184	3717320	+	0	0	0
AT1G11125	1	3718783	3719711	+	0.72766	0	0
AT1G11130	1	3722857	3727450	+	0	0	0
AT1G11145	1	3727532	3728166	-	0	0	0
AT1G11150	1	3728971	3731624	+	0.36436	0	0
AT1G11160	1	3733139	3739842	+	0	0	0
AT1G11170	1	3740765	3744675	+	0	0	0
AT1G11175	1	3744858	3745655	+	0	0	0
AT1G11180	1	3745774	3748521	+	0	0	0
AT1G11185	1	3749510	3750035	+	0	0	0
AT1G11190	1	3750066	3752780	-	0.07808	0	0.20258
AT1G11200	1	3753365	3755641	+	0	0	0
AT1G11210	1	3755677	3756998	-	0.46672	0	0
AT1G11220	1	3759862	3761165	-	0.40261	0	0
AT1G11230	1	3763268	3764483	-	1	0	1
AT1G11240	1	3766754	3768294	-	0	0	0
AT1G11250	1	3768724	3769706	+	1	0	1
AT1G11260	1	3777328	3780337	+	0	0	0
AT1G11265	1	3781235	3785293	+	0	0	0.1493
AT1G11270	1	3780429	3786990	-	0	0	0.09235
AT1G11280	1	3787334	3790876	-	0	0	0
AT1G11290	1	3791454	3793883	-	0	0	0
AT1G11300	1	3794238	3800719	+	0	0	0
AT1G11310	1	3800738	3804185	-	0	0	0
AT1G11320	1	3807128	3808875	+	0	0	0
AT1G11330	1	3810093	3813607	+	0	0	0
AT1G11340	1	3814116	3817420	-	0	0	0
AT1G11350	1	3817591	3820805	-	0	0	0
AT1G11360	1	3821443	3823088	-	0	0	0
AT1G11362	1	3824510	3825196	-	0.62154	0	0
AT1G11370	1	3828098	3830945	-	1	0	1
AT1G11380	1	3832623	3834191	+	0	0	0
AT1G11390	1	3834459	3837629	-	0	0	0
AT1G11400	1	3837821	3840207	+	0	0	0
AT1G11410	1	3841286	3844432	+	0	0	0
AT1G11420	1	3844581	3846872	-	0.15271	0	0
AT1G11430	1	3847243	3849162	+	0	0	0
AT1G11440	1	3849360	3850662	+	0	0	0
AT1G11450	1	3853243	3855385	+	1	0	1
AT1G11460	1	3857005	3859268	+	1	0	1
AT1G11470	1	3859662	3860604	-	1	0	1
AT1G11475	1	3862399	3864030	+	0	0	0
AT1G11480	1	3864153	3866969	-	0	0	0
AT1G11482	1	3867405	3868870	-	0.65962	0	0
AT1G11490	1	3868884	3870065	-	0	0	0
AT1G11500	1	3870833	3871570	+	0	0	0
AT1G11510	1	3871778	3872836	-	0.84514	0	0.87441
AT1G11520	1	3873029	3873619	+	1	0	1
AT1G11530	1	3874437	3875484	+	0	0	0
AT1G11540	1	3875442	3877155	-	0	0	0
AT1G11545	1	3878550	3880361	-	0	0	0
AT1G11550	1	3881529	3881608	+	0	0	0
AT1G11560	1	3881788	3882819	+	0.74903	0	0.65601
AT1G11570	1	3883280	3883956	+	0	0	0
AT1G11572	1	3884356	3884952	+	0.9263	0	0.23451
AT1G11580	1	3888690	3890811	+	0.92036	0	0.75071
AT1G11590	1	3892580	3894677	+	0	0	0
AT1G11592	1	3895179	3896934	-	0	0	0
AT1G11593	1	3898002	3898609	+	0	0	0
AT1G11595	1	3898631	3899699	+	0	0	0
AT1G11600	1	3902012	3903782	+	1	0	1
AT1G11608	1	3905579	3906818	+	0.75726	0	0.55403
AT1G11610	1	3906862	3909338	-	1	0	1
AT1G11620	1	3910833	3911924	+	0	0	0
AT1G11630	1	3912902	3914407	-	0	0	0
AT1G11640	1	3914629	3914700	-	0	0	0
AT1G11650	1	3914774	3918176	+	0	0	0
AT1G11655	1	3919272	3919774	+	0.8827	0	0.52883
AT1G11660	1	3920543	3924555	+	0	0	0
AT1G11670	1	3928162	3931576	-	0.53968	0	0.69136
AT1G11680	1	3938501	3940754	+	0	0	0
AT1G11684	1	3941103	3941300	-	0.59091	0	0
AT1G11690	1	3941469	3942212	+	0.20833	0	0
AT1G11700	1	3945737	3946613	+	0	0	0
AT1G11710	1	3948714	3951359	+	0	0	0
AT1G11720	1	3951553	3957044	+	0	0	0
AT1G11730	1	3957473	3960113	+	0	0	0
AT1G11735	1	3961348	3961464	-	0.87179	0	0.94872
AT1G11740	1	3963054	3966824	-	0.94166	0	1
AT1G11750	1	3967476	3969877	+	0	0	0
AT1G11755	1	3969681	3971840	-	0	0	0
AT1G11760	1	3972032	3973286	-	0	0	0
AT1G11765	1	3973875	3974509	+	1	0	0
AT1G11770	1	3975679	3977379	+	0.67196	0	0.47678
AT1G11780	1	3976839	3979195	-	0	0	0.02546
AT1G11785	1	3979862	3980956	-	0	0	0
AT1G11790	1	3981248	3985215	+	0	0	0
AT1G11800	1	3985225	3987290	-	0	0	0.4153
AT1G11803	1	3987755	3988030	-	0	0	0
AT1G11806	1	3988346	3989398	+	0.7151	0	0.4169
AT1G11810	1	3989763	3991066	+	0.2477	0	0
AT1G11820	1	3991027	3993598	-	0	0	0
AT1G11840	1	3995169	3997907	+	0	0	0
AT1G11850	1	3999199	3999876	+	0.97935	0	0.56637
AT1G11860	1	4001113	4003442	+	0	0	0
AT1G11870	1	4003846	4006739	+	0	0	0
AT1G11880	1	4007705	4010433	-	0	0	0
AT1G11890	1	4010779	4013125	+	0	0	0
AT1G11900	1	4013121	4014681	-	0	0	0
AT1G11905	1	4014847	4016540	+	0	0	0
AT1G11910	1	4016784	4020983	-	0	0	0
AT1G11915	1	4021825	4023292	+	0.86989	0	0.97548
AT1G11920	1	4023667	4025097	-	1	0	1
AT1G11925	1	4025930	4026732	-	1	0	1
AT1G11930	1	4028692	4030584	+	0	0	0
AT1G11940	1	4031574	4034078	-	0	0	0
AT1G11950	1	4034587	4038758	-	0	0	0
AT1G11960	1	4039711	4043880	-	0	0	0
AT1G11970	1	4044370	4044669	+	0	0	0
AT1G11980	1	4045619	4045855	+	1	0	1
AT1G11990	1	4046246	4049060	-	0.32078	0	0.63979
AT1G12000	1	4049896	4053835	-	0	0	0
AT1G12010	1	4056207	4057933	+	0.85292	0	0.84887
AT1G12013	1	4058287	4058416	+	0	0	0
AT1G12015	1	4058487	4058576	+	0	0	0
AT1G12020	1	4062462	4063337	-	0	0	0
AT1G12030	1	4064667	4066341	-	0.94925	0	0.90448
AT1G12040	1	4070124	4072567	+	0	0	0
AT1G12050	1	4072752	4076207	+	0	0	0
AT1G12060	1	4076334	4076981	+	0	0	0
AT1G12064	1	4077498	4078095	-	1	0	1
AT1G12070	1	4078913	4080106	-	1	0	1
AT1G12080	1	4084162	4085045	+	1	0	1
AT1G12090	1	4089847	4090725	-	0.95904	0	0.29465
AT1G12100	1	4095246	4095845	+	1	0	1
AT1G12110	1	4105233	4109545	+	0.57663	0	0.23209
AT1G12120	1	4114771	4117594	-	0	0	0
AT1G12130	1	4118594	4120871	+	0.27305	0	0.22915
AT1G12140	1	4121369	4124595	+	0	0	0
AT1G12150	1	4123530	4125648	-	0	0	0
AT1G12160	1	4126066	4128310	+	1	0	0.96392
AT1G12170	1	4128607	4129701	-	1	0	1
AT1G12180	1	4130421	4131137	+	1	0	1
AT1G12190	1	4132967	4134094	-	1	0	1
AT1G12200	1	4137533	4140028	+	0.91627	0	0.83614
AT1G12210	1	4140948	4143605	+	0	0	0
AT1G12211	1	4143866	4144114	-	0	0	0
AT1G12220	1	4144572	4147911	+	0	0	0
AT1G12230	1	4147962	4151056	+	0	0	0
AT1G12240	1	4153652	4157644	+	0	0	0
AT1G12244	1	4157654	4159046	+	0	0	0
AT1G12250	1	4159265	4161455	+	0	0	0
AT1G12260	1	4162832	4165852	-	1	0	1
AT1G12270	1	4172075	4174775	+	0	0	0
AT1G12280	1	4174875	4177559	-	0	0	0
AT1G12290	1	4178359	4182593	-	0	0	0
AT1G12294	1	4182132	4182299	-	0	0	0
AT1G12300	1	4183066	4186124	-	0	0	0
AT1G12310	1	4187165	4188056	-	0	0	0
AT1G12320	1	4189355	4190342	+	0	0	0
AT1G12330	1	4194658	4196749	+	0	0	0
AT1G12340	1	4197396	4198310	+	0	0	0
AT1G12350	1	4198413	4200802	+	0	0	0
AT1G12360	1	4200876	4206404	+	0	0	0
AT1G12370	1	4206374	4208951	-	0	0	0
AT1G12380	1	4214262	4217132	-	0	0	0
AT1G12390	1	4220100	4221774	+	0	0	0
AT1G12400	1	4221863	4222837	+	0	0	0
AT1G12410	1	4223030	4225124	+	0	0	0
AT1G12411	1	4225321	4225482	-	0	0	0
AT1G12420	1	4226362	4229138	-	0	0	0
AT1G12423	1	4231027	4231146	-	0	0	0
AT1G12430	1	4233873	4238764	-	0	0	0
AT1G12440	1	4241592	4243008	-	0	0	0
AT1G12450	1	4244308	4245993	+	0	0	0
AT1G12451	1	4246109	4246291	-	0	0	0
AT1G12460	1	4247249	4250630	+	0	0	0
AT1G12470	1	4251032	4257392	+	0	0	0
AT1G12480	1	4257268	4259300	-	0	0	0
AT1G12490	1	4260783	4261869	+	1	0	0.99632
AT1G12500	1	4263150	4265044	-	0	0	0
AT1G12510	1	4266988	4267061	-	0	0	0
AT1G12520	1	4267106	4268926	-	0	0	0
AT1G12530	1	4268986	4270787	-	0	0	0
AT1G12540	1	4272960	4274206	+	1	0	0.5421
AT1G12550	1	4274594	4275981	+	0	0	0
AT1G12560	1	4276519	4277899	+	1	0	0.92976
AT1G12570	1	4277993	4280862	-	1	0	1
AT1G12580	1	4282899	4285829	+	0	0	0
AT1G12590	1	4285887	4285958	-	0	0	0
AT1G12600	1	4286204	4288878	-	0.75626	0	0.47178
AT1G12610	1	4289944	4291017	-	0	0	0
AT1G12620	1	4294594	4297084	-	0	0	0.06664
AT1G12630	1	4298889	4299475	+	1	0	1
AT1G12640	1	4303312	4305798	-	0	0	0
AT1G12650	1	4305933	4308005	+	0	0	0
AT1G12660	1	4308943	4309583	+	1	0	1
AT1G12663	1	4310969	4311457	+	0.53988	0	0.54601
AT1G12665	1	4312331	4312935	+	0.46942	0	0.73058
AT1G12667	1	4313858	4314204	+	1	0	1
AT1G12669	1	4315466	4315987	+	0.32184	0	0.93103
AT1G12670	1	4316701	4317005	+	0	0	0
AT1G12672	1	4318309	4319090	+	0.81841	0	0
AT1G12680	1	4319886	4322945	-	0	0	0
AT1G12700	1	4323556	4326333	-	0	0	0
AT1G12710	1	4326739	4328481	-	0	0	0
AT1G12720	1	4331062	4333220	+	0	0	0
AT1G12725	1	4333383	4334033	-	0	0	0
AT1G12730	1	4334615	4337844	+	0	0	0
AT1G12740	1	4342282	4344857	+	0.60365	0	0.61258
AT1G12750	1	4344985	4348328	-	0	0	0
AT1G12760	1	4348498	4350867	+	0	0	0
AT1G12770	1	4351064	4353685	+	0	0	0
AT1G12775	1	4353906	4355929	+	0	0	0
AT1G12780	1	4355926	4358328	-	0	0	0
AT1G12790	1	4359151	4361272	-	0	0	0
AT1G12800	1	4361551	4365331	-	0	0	0
AT1G12805	1	4366597	4367119	+	1	0	1
AT1G12810	1	4367256	4368822	+	0	0	0
AT1G12820	1	4368760	4371293	-	0	0	0
AT1G12830	1	4374250	4375170	-	0	0	0
AT1G12840	1	4375515	4378514	+	0	0	0
AT1G12845	1	4378939	4379516	-	0	0	0
AT1G12850	1	4379707	4381612	-	0	0	0
AT1G12855	1	4382160	4383611	+	0	0	0
AT1G12860	1	4384353	4386610	+	0	0	0
AT1G12870	1	4387129	4389110	-	0	0	0
AT1G12880	1	4389751	4391151	+	0	0	0
AT1G12890	1	4391734	4392393	+	0	0	0
AT1G12900	1	4392450	4394400	-	0	0	0
AT1G12910	1	4394897	4396291	-	0	0	0
AT1G12920	1	4396348	4398193	-	0	0	0
AT1G12930	1	4398375	4405605	-	0	0	0
AT1G12935	1	4406318	4406746	-	0	0	0
AT1G12938	1	4412887	4413057	+	0	0	0
AT1G12940	1	4416405	4418590	+	0.12168	0	0
AT1G12950	1	4419770	4422638	+	1	0	0.94284
AT1G12960	1	4422707	4423155	-	1	0	1
AT1G12970	1	4423640	4425789	+	0	0	0
AT1G12980	1	4429718	4430965	+	1	0	1
AT1G12990	1	4433640	4436075	+	0	0	0
AT1G13000	1	4436105	4439476	-	0	0	0
AT1G13010	1	4440214	4440286	+	0	0	0
AT1G13020	1	4440544	4443684	-	0	0	0
AT1G13030	1	4444043	4447406	-	0	0	0
AT1G13040	1	4447647	4449200	+	0	0	0
AT1G13050	1	4450238	4451742	+	0	0	0
AT1G13060	1	4452212	4454876	+	0	0	0
AT1G13070	1	4455477	4457099	+	0.36784	0	0
AT1G13080	1	4459166	4460940	+	0	0	0
AT1G13090	1	4461806	4463543	+	0	0	0
AT1G13100	1	4463924	4465538	+	0	0	0
AT1G13110	1	4467220	4469033	+	0	0	0
AT1G13120	1	4469181	4473213	-	0	0	0
AT1G13130	1	4474720	4477941	+	0.92489	0	0.23464
AT1G13140	1	4478491	4480327	-	0	0	0
AT1G13145	1	4480860	4481334	+	0	0	0
AT1G13150	1	4481875	4483696	-	0	0	0
AT1G13160	1	4484584	4488577	+	0	0	0
AT1G13170	1	4488533	4492587	-	0	0	0
AT1G13180	1	4495028	4498469	+	0	0	0
AT1G13190	1	4498881	4501613	+	0	0	0
AT1G13195	1	4501581	4503591	-	0	0	0
AT1G13200	1	4507221	4508528	-	1	0	1
AT1G13210	1	4508963	4513938	-	0	0	0
AT1G13220	1	4515606	4520284	+	0	0	0
AT1G13230	1	4520631	4522544	+	0	0	0
AT1G13240	1	4522709	4522782	-	0	0	0
AT1G13245	1	4525486	4526064	-	0	0	0
AT1G13250	1	4528623	4530063	-	0	0	0
AT1G13260	1	4542168	4543742	+	0	0	0
AT1G13270	1	4544953	4547312	+	0	0	0
AT1G13280	1	4547454	4548875	+	0.03516	0	0
AT1G13290	1	4550153	4551620	-	1	0	1
AT1G13300	1	4556892	4558708	+	1	0	1
AT1G13310	1	4561068	4563061	-	0	0	0
AT1G13320	1	4563471	4567807	-	0	0	0
AT1G13330	1	4567935	4570598	+	0	0	0
AT1G13340	1	4569448	4571118	-	0	0	0
AT1G13350	1	4572419	4576632	-	0	0	0
AT1G13360	1	4576873	4577967	-	0	0	0
AT1G13370	1	4587780	4588613	-	1	0	0
AT1G13380	1	4589071	4590423	-	0	0	0
AT1G13390	1	4592481	4594391	-	0	0	0
AT1G13400	1	4597627	4598911	+	1	0	1
AT1G13410	1	4601261	4603298	+	0	0	0
AT1G13420	1	4604841	4606053	+	1	0	1
AT1G13430	1	4606500	4607747	+	0.89663	0	0.76202
AT1G13440	1	4608196	4610647	-	0	0	0
AT1G13448	1	4612243	4612929	+	0	0	0
AT1G13450	1	4612731	4615353	-	0	0	0
AT1G13460	1	4615813	4618329	+	0	0	0
AT1G13470	1	4620228	4621580	-	0	0	0
AT1G13480	1	4622634	4624070	-	0	0	0
AT1G13485	1	4624171	4624344	-	0	0	0
AT1G13490	1	4624715	4626064	-	0	0	0
AT1G13500	1	4627789	4629169	-	0	0	0
AT1G13510	1	4629203	4630821	-	0	0	0
AT1G13520	1	4631778	4633248	-	0	0	0
AT1G13530	1	4633740	4635129	-	0	0	0
AT1G13540	1	4635463	4636805	-	0	0	0
AT1G13550	1	4636984	4638330	-	0	0	0
AT1G13560	1	4638514	4642104	-	0	0	0
AT1G13570	1	4642346	4644422	-	0	0	0
AT1G13580	1	4644521	4647007	-	0	0	0
AT1G13590	1	4647949	4648740	+	0.97475	0	1
AT1G13600	1	4650787	4651469	-	1	0	1
AT1G13605	1	4658538	4659106	+	1	0	1
AT1G13607	1	4660778	4661218	+	0.94331	0	0.79592
AT1G13608	1	4661682	4662029	+	0.62356	0	0
AT1G13609	1	4662721	4663219	+	0.85972	0	0.55511
AT1G13610	1	4663831	4666031	-	1	0	1
AT1G13620	1	4668443	4669471	+	0.86783	0	1
AT1G13630	1	4669784	4672957	-	0	0	0
AT1G13635	1	4674152	4676170	+	0	0	0
AT1G13640	1	4677027	4679812	-	0	0	0
AT1G13650	1	4680432	4682196	-	0	0	0
AT1G13660	1	4683171	4685640	+	0	0	0.48057
AT1G13670	1	4688156	4688966	+	1	0	1
AT1G13680	1	4690409	4692841	+	0.90793	0	0.90259
AT1G13690	1	4693289	4694410	+	0	0	0
AT1G13700	1	4694372	4696023	-	0	0	0
AT1G13710	1	4702725	4704657	-	1	0	1
AT1G13720	1	4709635	4709706	+	0	0	0
AT1G13730	1	4709824	4712550	+	0	0	0
AT1G13740	1	4713674	4715407	+	0	0	0
AT1G13750	1	4715394	4718235	-	0	0	0
AT1G13755	1	4718673	4719354	-	0	0	0
AT1G13760	1	4720243	4721342	-	0.27909	0	0
AT1G13770	1	4721695	4724510	+	0	0	0
AT1G13780	1	4724608	4726499	+	0	0	0
AT1G13790	1	4727438	4730425	+	0	0	0
AT1G13800	1	4731056	4733707	-	0	0	0
AT1G13810	1	4734036	4735389	+	0	0	0
AT1G13820	1	4735547	4737808	+	0	0	0
AT1G13830	1	4739873	4741038	-	0	0	0
AT1G13840	1	4741999	4742071	+	0.94521	0	0
AT1G13850	1	4743095	4743167	+	0	0	0
AT1G13860	1	4743205	4746956	-	0	0	0
AT1G13870	1	4747265	4748642	-	0	0	0
AT1G13880	1	4748873	4751212	+	0	0	0
AT1G13890	1	4751581	4752844	+	0	0	0
AT1G13900	1	4753145	4755580	-	0	0	0
AT1G13910	1	4755784	4757991	+	0	0	0
AT1G13920	1	4758188	4759754	+	0	0	0
AT1G13930	1	4761012	4762666	+	0	0	0
AT1G13940	1	4762703	4766749	-	0	0	0
AT1G13950	1	4773576	4774867	+	0	0	0
AT1G13960	1	4776463	4779400	+	0	0	0
AT1G13970	1	4779523	4782542	-	0	0	0
AT1G13980	1	4788463	4794654	+	0	0	0
AT1G13990	1	4794756	4796597	+	0	0	0
AT1G14000	1	4797358	4800283	+	0	0	0
AT1G14010	1	4800169	4801850	-	0	0	0
AT1G14020	1	4802720	4805375	+	0	0	0
AT1G14030	1	4805306	4807517	-	0	0	0
AT1G14040	1	4810488	4814543	+	0.22411	0	0.25173
AT1G14048	1	4815683	4815988	-	0	0	0
AT1G14060	1	4817144	4818020	-	0	0	0
AT1G14070	1	4818548	4820150	+	0	0	0
AT1G14071	1	4820405	4820499	-	0	0	0
AT1G14080	1	4822528	4824414	+	0	0	0
AT1G14090	1	4824433	4827436	-	0	0	0
AT1G14100	1	4827961	4829587	+	0.41426	0	0.4161
AT1G14110	1	4830297	4831915	+	1	0	1
AT1G14120	1	4833518	4835089	-	1	0	1
AT1G14130	1	4835724	4837616	-	0	0	0
AT1G14140	1	4837927	4839633	-	0	0	0
AT1G14150	1	4839853	4840751	+	0	0	0
AT1G14160	1	4840697	4841848	-	0	0	0
AT1G14170	1	4843234	4845847	-	0	0	0
AT1G14180	1	4847162	4849207	+	0	0	0
AT1G14182	1	4849448	4849826	-	0	0	0
AT1G14185	1	4850274	4852096	+	0	0	0
AT1G14190	1	4852802	4854307	+	0	0	0
AT1G14200	1	4854384	4855200	-	0	0	0
AT1G14205	1	4855533	4856930	+	0	0	0
AT1G14210	1	4856778	4857964	-	0	0	0
AT1G14220	1	4858642	4859601	-	1	0	0.32396
AT1G14225	1	4860515	4860649	-	0	0	0
AT1G14230	1	4861266	4864094	+	0	0	0
AT1G14240	1	4864902	4868000	+	0.97225	0	0.9971
AT1G14250	1	4868452	4871488	+	0.81034	0	0.34541
AT1G14260	1	4872856	4874907	+	0	0	0
AT1G14270	1	4874875	4877248	-	0	0	0
AT1G14280	1	4877627	4879149	+	0	0	0
AT1G14290	1	4880051	4881964	-	0	0	0
AT1G14300	1	4882376	4884791	-	0	0	0
AT1G14310	1	4885044	4886793	+	0	0	0
AT1G14315	1	4886768	4887933	-	0	0	0
AT1G14320	1	4888214	4889661	+	0	0	0
AT1G14330	1	4890118	4892251	-	0	0	0
AT1G14340	1	4897346	4898961	+	0	0	0
AT1G14345	1	4899145	4899979	+	0	0	0
AT1G14350	1	4907953	4911168	+	0	0	0
AT1G14360	1	4911093	4913152	-	0	0	0
AT1G14370	1	4915576	4918138	+	0	0	0
AT1G14380	1	4918010	4921596	-	0	0	0
AT1G14390	1	4924277	4926794	+	0	0	0
AT1G14400	1	4927011	4928690	-	0	0	0
AT1G14410	1	4929123	4930904	-	0	0	0
AT1G14420	1	4931566	4933515	-	0	0	0
AT1G14430	1	4934120	4936100	+	0	0	0
AT1G14440	1	4938824	4940903	-	0	0	0.20962
AT1G14450	1	4946218	4947576	-	0	0	0
AT1G14455	1	4947819	4948400	-	0	0	0
AT1G14460	1	4948748	4952927	-	0	0	0
AT1G14470	1	4954080	4955702	+	0	0	0
AT1G14480	1	4956257	4958076	+	0	0	0
AT1G14490	1	4958514	4959325	-	0	0	0
AT1G14500	1	4960375	4961780	+	0	0	0
AT1G14510	1	4961886	4964428	-	0	0	0
AT1G14518	1	4966810	4967493	-	0	0	0
AT1G14520	1	4968142	4970311	-	0	0	0
AT1G14530	1	4970858	4973726	-	0	0	0
AT1G14540	1	4974067	4975705	-	0.81879	0	0
AT1G14549	1	4978794	4978907	-	1	0	1
AT1G14550	1	4979028	4980324	+	1	0	1
AT1G14560	1	4980672	4983284	+	0	0	0
AT1G14570	1	4983535	4987375	+	0	0	0
AT1G14580	1	4989562	4992732	+	0.94355	0	0.93851
AT1G14590	1	4998816	5000643	-	0	0	0
AT1G14600	1	5001011	5003370	-	0.96695	0	0
AT1G14610	1	5008244	5014533	-	0	0	0
AT1G14620	1	5014753	5016604	-	0	0	0
AT1G14630	1	5019955	5021537	+	0.95515	0	0.84586
AT1G14640	1	5023656	5025955	+	0	0	0
AT1G14642	1	5026364	5026585	+	0	0	0
AT1G14650	1	5027662	5031779	+	0	0	0
AT1G14660	1	5031950	5036477	-	0	0	0
AT1G14670	1	5037612	5040528	+	0	0	0
AT1G14680	1	5040861	5041733	+	0	0	0
AT1G14685	1	5042323	5044294	+	0	0	0
AT1G14686	1	5045781	5046800	-	0	0	0
AT1G14687	1	5047803	5048612	+	0	0	0
AT1G14688	1	5049526	5050983	-	0	0	0
AT1G14690	1	5051760	5055252	-	0	0	0
AT1G14700	1	5058680	5061136	+	0.59503	0	0.46724
AT1G14710	1	5061866	5065178	-	0	0	0
AT1G14720	1	5066636	5068645	-	0	0	0
AT1G14730	1	5073105	5074779	+	0.88836	0	0.89075
AT1G14740	1	5075213	5077791	-	0	0	0
AT1G14750	1	5079407	5082520	-	0	0	0
AT1G14755	1	5083742	5084342	+	0.96672	0	1
AT1G14760	1	5084352	5085213	-	1	0	1
AT1G14770	1	5086626	5088846	-	0	0	0
AT1G14780	1	5090990	5094152	+	0.51249	0	0.10149
AT1G14790	1	5093961	5098032	-	0	0	0
AT1G14800	1	5099572	5102558	+	0	0	0
AT1G14810	1	5102424	5104695	-	0	0	0
AT1G14820	1	5105018	5106954	-	0	0	0
AT1G14830	1	5107421	5111670	-	0	0	0
AT1G14840	1	5111955	5115497	-	0	0	0
AT1G14850	1	5116696	5123259	-	0	0	0
AT1G14860	1	5124742	5126151	+	0.8234	0	0.6461
AT1G14870	1	5128375	5129523	-	0.8564	0	0.83203
AT1G14880	1	5132535	5133716	-	1	0	0.98985
AT1G14890	1	5137014	5137957	+	0.72881	0	0
AT1G14900	1	5138334	5139432	-	0	0	0
AT1G14910	1	5139712	5143689	-	0	0	0
AT1G14920	1	5149226	5151354	+	0	0	0
AT1G14930	1	5152263	5153084	-	1	0	0.91241
AT1G14940	1	5154537	5155564	-	1	0	1
AT1G14950	1	5157336	5158269	-	1	0	1
AT1G14960	1	5159199	5160083	-	1	0	1
AT1G14970	1	5161949	5164917	-	0	0	0
AT1G14980	1	5165628	5166745	-	0	0	0
AT1G14990	1	5167031	5168264	-	0	0	0
AT1G15000	1	5168596	5170066	+	0	0	0
AT1G15002	1	5169940	5170435	-	0	0	0
AT1G15010	1	5171207	5171742	+	0.58582	0	0
AT1G15015	1	5172081	5172923	+	0	0	0
AT1G15020	1	5173097	5176223	-	0	0	0
AT1G15030	1	5177529	5180049	+	0	0	0
AT1G15040	1	5179887	5181389	-	0	0	0
AT1G15045	1	5181857	5181964	+	0	0	0
AT1G15050	1	5182256	5183243	-	0	0	0
AT1G15060	1	5183607	5186974	-	0	0	0
AT1G15080	1	5187626	5189673	+	0	0	0
AT1G15090	1	5189687	5189760	-	0	0	0
AT1G15100	1	5193426	5194203	-	0	0	0
AT1G15110	1	5199018	5202175	+	0	0	0
AT1G15120	1	5202648	5204193	+	0	0	0
AT1G15125	1	5204625	5205912	+	0	0	0
AT1G15130	1	5206002	5209915	-	0	0	0
AT1G15140	1	5210206	5212349	-	0	0	0
AT1G15150	1	5212615	5214858	+	0	0	0
AT1G15160	1	5215475	5217545	+	0	0	0
AT1G15165	1	5217719	5220113	-	0	0	0
AT1G15170	1	5220641	5222973	+	0	0	0
AT1G15175	1	5222913	5224121	-	0	0	0
AT1G15180	1	5224385	5226702	+	0	0	0
AT1G15190	1	5227053	5228202	+	0	0	0
AT1G15200	1	5228300	5231184	-	0	0	0
AT1G15210	1	5231348	5236573	-	0	0	0
AT1G15215	1	5238065	5240051	+	0	0	0
AT1G15220	1	5240029	5241538	-	0	0	0
AT1G15230	1	5242198	5243227	-	0	0	0
AT1G15240	1	5243450	5248604	+	0	0	0
AT1G15250	1	5248664	5249474	-	0	0	0
AT1G15260	1	5249760	5250573	+	0	0	0
AT1G15270	1	5250650	5252121	-	0	0	0
AT1G15280	1	5252315	5256753	+	0	0	0
AT1G15290	1	5257046	5264942	-	0	0	0
AT1G15300	1	5265726	5268602	-	0	0	0
AT1G15310	1	5269019	5272058	-	0	0	0
AT1G15320	1	5272256	5274074	-	0.97086	0	0.84112
AT1G15330	1	5274346	5275602	+	0.48369	0	0
AT1G15340	1	5275677	5277689	-	0	0	0
AT1G15350	1	5278260	5279877	-	0	0	0
AT1G15360	1	5283538	5284673	+	1	0	1
AT1G15370	1	5287047	5288577	+	0	0	0
AT1G15380	1	5290745	5292535	+	0.23897	0	0
AT1G15385	1	5292756	5293265	-	1	0	0
AT1G15390	1	5294629	5295797	+	0	0	0
AT1G15400	1	5295773	5296902	-	0	0	0
AT1G15405	1	5297875	5298166	-	0	0	0
AT1G15410	1	5298324	5300927	+	0	0	0
AT1G15415	1	5300742	5301412	-	0	0	0
AT1G15420	1	5301613	5303390	-	0	0	0
AT1G15430	1	5304317	5306012	+	0	0	0
AT1G15440	1	5306061	5309514	-	0	0	0
AT1G15450	1	5309647	5309718	-	0	0	0
AT1G15460	1	5310001	5314094	-	0.05007	0	0.31339
AT1G15470	1	5315507	5317863	+	0	0	0
AT1G15480	1	5318011	5320594	+	0	0	0
AT1G15490	1	5320615	5323895	-	0	0	0
AT1G15500	1	5326290	5328874	+	0	0	0
AT1G15510	1	5329111	5331711	+	0	0	0
AT1G15520	1	5331858	5338326	-	0	0	0
AT1G15530	1	5339961	5341931	-	0	0	0
AT1G15540	1	5342587	5343705	+	1	0	0.93208
AT1G15550	1	5344478	5346166	-	0	0	0
AT1G15560	1	5352655	5354314	-	0.98313	0	1
AT1G15570	1	5362009	5365549	+	0	0	0
AT1G15580	1	5365665	5366497	-	0.38175	0	0.45378
AT1G15590	1	5367297	5368670	+	1	0	1
AT1G15600	1	5368923	5370344	+	0.6301	0	0.53235
AT1G15610	1	5370677	5371859	+	0.98986	0	1
AT1G15620	1	5373504	5374575	+	1	0	1
AT1G15630	1	5376793	5378027	+	1	0	1
AT1G15640	1	5378886	5380139	+	1	0	0.84051
AT1G15650	1	5380907	5380988	+	0	0	0
AT1G15660	1	5381170	5385254	+	0	0	0
AT1G15670	1	5389952	5391490	+	0	0	0
AT1G15680	1	5393407	5394639	+	1	0	1
AT1G15690	1	5398990	5402733	+	0	0	0
AT1G15700	1	5402569	5403818	-	0	0	0
AT1G15710	1	5404358	5405686	+	0	0	0
AT1G15720	1	5406025	5407486	+	0	0	0
AT1G15730	1	5407401	5409987	-	0	0	0
AT1G15740	1	5410908	5414919	+	0	0	0
AT1G15750	1	5414817	5421033	-	0	0	0
AT1G15757	1	5424242	5424576	-	0	0	0
AT1G15760	1	5425714	5426322	+	0	0	0
AT1G15770	1	5426892	5428280	-	0	0	0
AT1G15772	1	5428520	5429561	-	0	0	0
AT1G15780	1	5430183	5436412	-	0	0	0
AT1G15790	1	5438253	5440087	-	0	0	0
AT1G15800	1	5441082	5443684	-	0	0	0
AT1G15810	1	5444418	5446564	+	0	0	0
AT1G15820	1	5446462	5447859	-	0	0	0
AT1G15825	1	5448149	5448529	-	0	0	0
AT1G15830	1	5448726	5450177	+	0	0	0
AT1G15840	1	5451432	5452374	+	0.85578	0	0
AT1G15850	1	5453245	5454088	-	0	0	0
AT1G15860	1	5454785	5457022	+	0	0	0
AT1G15870	1	5457084	5458429	+	0	0	0
AT1G15880	1	5458535	5460333	-	0	0	0
AT1G15885	1	5460477	5461281	+	0	0	0
AT1G15890	1	5461317	5464223	+	0	0	0
AT1G15900	1	5464356	5464697	+	0	0	0
AT1G15910	1	5465336	5469125	+	0	0	0
AT1G15920	1	5469389	5471149	+	0	0	0
AT1G15930	1	5471400	5473014	+	0	0	0
AT1G15940	1	5473565	5478259	+	0	0	0
AT1G15950	1	5478754	5482180	+	0	0	0
AT1G15960	1	5481665	5485082	-	0	0	0
AT1G15970	1	5486319	5488868	-	0	0	0
AT1G15980	1	5489298	5491363	+	0	0	0
AT1G15990	1	5491304	5493772	-	0	0	0
AT1G16000	1	5494533	5495359	+	0	0	0
AT1G16010	1	5495373	5497723	-	0	0	0
AT1G16020	1	5498165	5501358	+	0	0	0
AT1G16022	1	5501396	5501959	-	0	0	0
AT1G16025	1	5501505	5501959	+	0	0	0
AT1G16030	1	5502206	5504535	-	0	0	0
AT1G16040	1	5504735	5506611	+	0	0	0
AT1G16060	1	5508507	5511735	+	0	0	0
AT1G16070	1	5511873	5513896	-	0	0	0
AT1G16080	1	5514317	5516027	+	0	0	0
AT1G16090	1	5516259	5517822	+	0	0	0
AT1G16100	1	5518062	5518134	-	0	0	0
AT1G16110	1	5518373	5520891	+	0	0	0
AT1G16120	1	5522639	5524983	+	0	0	0
AT1G16130	1	5525491	5528212	+	0	0	0
AT1G16140	1	5528965	5531255	+	0	0	0
AT1G16150	1	5532415	5534877	+	0	0	0
AT1G16160	1	5535973	5538269	+	0	0	0
AT1G16170	1	5538732	5539821	-	0	0	0
AT1G16180	1	5540427	5542902	+	0	0	0
AT1G16190	1	5543152	5546103	+	0	0	0
AT1G16210	1	5546128	5547552	-	0	0	0
AT1G16220	1	5548653	5550553	+	0	0	0
AT1G16225	1	5551041	5552097	-	0	0	0
AT1G16230	1	5553467	5554324	-	0	0	0
AT1G16240	1	5555007	5556841	-	0	0	0
AT1G16250	1	5556989	5559520	+	0	0	0
AT1G16260	1	5559579	5562113	-	0	0	0
AT1G16270	1	5563087	5568368	+	0	0	0
AT1G16280	1	5568482	5570487	-	0	0	0
AT1G16290	1	5570753	5573538	-	0.39986	0	0.8295
AT1G16300	1	5574310	5577622	+	0	0	0
AT1G16310	1	5578431	5580693	+	0.17764	0	0.27839
AT1G16320	1	5580855	5582143	+	0	0	0
AT1G16330	1	5582387	5587391	-	0	0	0
AT1G16340	1	5587790	5590651	-	0	0	0
AT1G16350	1	5590951	5593007	+	0	0	0
AT1G16360	1	5593301	5595179	-	0	0	0
AT1G16370	1	5596694	5598447	+	0	0	0
AT1G16380	1	5598453	5601367	-	0.1211	0	0
AT1G16390	1	5602873	5604663	+	1	0	1
AT1G16400	1	5605159	5607473	+	1	0	1
AT1G16410	1	5608807	5611426	+	1	0	1
AT1G16420	1	5612150	5613867	-	0	0	0
AT1G16430	1	5614619	5615510	+	0	0	0
AT1G16440	1	5615815	5617672	+	0	0	0
AT1G16445	1	5617811	5619334	+	0	0	0
AT1G16450	1	5619471	5619543	-	0	0	0
AT1G16460	1	5619582	5622663	-	0	0	0
AT1G16470	1	5622786	5625643	+	0	0	0
AT1G16480	1	5625699	5628656	-	0	0	0
AT1G16489	1	5629216	5630488	+	0	0	0
AT1G16490	1	5629655	5630995	-	0	0	0
AT1G16500	1	5639032	5640173	+	0	0	0
AT1G16510	1	5644572	5645443	-	0	0	0
AT1G16515	1	5647549	5647813	-	0	0	0
AT1G16520	1	5648760	5651167	+	0	0	0.43231
AT1G16530	1	5651370	5652883	-	1	0	1
AT1G16540	1	5659415	5665449	+	0	0	0
AT1G16550	1	5665907	5668209	+	0	0	0
AT1G16560	1	5668384	5670708	+	0	0	0
AT1G16570	1	5670577	5673600	-	0	0	0
AT1G16590	1	5673795	5675131	+	0	0	0
AT1G16600	1	5675169	5675433	+	0	0	0
AT1G16610	1	5675704	5678852	-	0	0	0
AT1G16620	1	5679819	5681188	+	0	0	0
AT1G16630	1	5682118	5684867	-	0	0	0
AT1G16635	1	5685503	5686368	-	0	0	0
AT1G16640	1	5686603	5687715	+	0	0	0
AT1G16650	1	5687943	5691198	+	0	0	0
AT1G16660	1	5692024	5696458	+	0	0	0
AT1G16670	1	5697324	5699769	+	0	0	0
AT1G16680	1	5702753	5705838	+	0	0	0
AT1G16690	1	5705969	5709533	+	0	0	0
AT1G16700	1	5709725	5711902	+	0	0	0
AT1G16705	1	5712088	5713752	+	0.33574	0	0
AT1G16710	1	5714219	5722614	+	0	0	0
AT1G16720	1	5723088	5726478	+	0	0	0
AT1G16730	1	5726368	5727312	-	0	0	0
AT1G16740	1	5727690	5729080	+	0	0	0
AT1G16750	1	5729097	5731870	-	0	0	0
AT1G16760	1	5734234	5737307	+	0.32043	0	0
AT1G16770	1	5737878	5739377	+	0	0	0
AT1G16780	1	5739299	5744214	-	0	0	0
AT1G16790	1	5744553	5745209	+	0	0	0
AT1G16800	1	5745523	5755263	-	0	0	0
AT1G16810	1	5755588	5756895	+	0	0	0
AT1G16820	1	5756835	5758464	-	0	0	0
AT1G16825	1	5758855	5760501	+	0	0	0
AT1G16830	1	5760772	5762619	+	0	0	0
AT1G16840	1	5762694	5764073	-	0	0	0
AT1G16850	1	5764807	5765651	-	0	0	0
AT1G16858	1	5767300	5770602	+	0	0	0
AT1G16860	1	5767300	5770602	+	0	0	0
AT1G16870	1	5770732	5773251	-	0	0	0
AT1G16880	1	5773592	5776308	+	0	0	0
AT1G16890	1	5776177	5778484	-	0	0	0
AT1G16900	1	5779021	5782433	-	0	0	0
AT1G16905	1	5782455	5783840	-	0.62987	0	0.614
AT1G16910	1	5785003	5785927	+	0.97189	0	0.98054
AT1G16916	1	5786560	5787112	-	0	0	0
AT1G16920	1	5787330	5789249	-	0	0	0
AT1G16930	1	5789987	5791534	+	1	0	1
AT1G16940	1	5791983	5793491	+	1	0	1
AT1G16950	1	5796009	5796559	+	1	0	1
AT1G16960	1	5799888	5800845	+	0	0	0
AT1G16970	1	5800767	5805799	-	0	0	0
AT1G16980	1	5807311	5811488	+	0.74797	0	1
AT1G17000	1	5812728	5816662	+	1	0	1
AT1G17010	1	5817567	5819352	+	0.95801	0	0.83147
AT1G17020	1	5820206	5822013	+	0.17754	0	0
AT1G17030	1	5822368	5824455	+	0	0	0
AT1G17040	1	5824848	5828233	+	0	0	0
AT1G17050	1	5829080	5831343	+	0	0	0
AT1G17060	1	5832097	5835456	-	0.29613	0	0.28065
AT1G17070	1	5837590	5840332	+	0	0	0
AT1G17080	1	5840269	5841606	-	0	0	0
AT1G17090	1	5842216	5844283	-	0	0	0
AT1G17100	1	5844676	5845661	+	0	0	0
AT1G17110	1	5845660	5850934	-	0	0	0
AT1G17120	1	5851953	5853955	+	0	0	0
AT1G17130	1	5854148	5856697	+	0	0	0
AT1G17140	1	5856573	5858550	-	0	0	0
AT1G17145	1	5860119	5862682	-	0	0	0
AT1G17147	1	5863431	5864009	-	0	0	0
AT1G17150	1	5865707	5867495	+	0.67915	0	0.23421
AT1G17160	1	5867635	5869356	+	0	0	0
AT1G17170	1	5869846	5870840	+	0	0	0
AT1G17180	1	5872145	5873086	+	0	0	0
AT1G17190	1	5875350	5876545	+	1	0	0.98411
AT1G17200	1	5878400	5880041	+	0.72412	0	0.4732
AT1G17210	1	5880130	5884756	-	0	0	0
AT1G17220	1	5885083	5890470	+	0	0	0
AT1G17230	1	5891324	5895075	+	0	0	0
AT1G17232	1	5892300	5893652	-	0	0	0
AT1G17235	1	5895351	5895710	+	0	0	0
AT1G17240	1	5896416	5898717	-	0	0	0
AT1G17250	1	5901169	5903439	-	0	0	0
AT1G17255	1	5899994	5903619	+	0	0	0
AT1G17260	1	5904058	5908898	+	0	0	0
AT1G17270	1	5909249	5911693	-	0	0	0
AT1G17275	1	5912053	5915313	+	0	0	0
AT1G17277	1	5915644	5916212	-	0	0	0
AT1G17280	1	5916871	5920089	-	0	0	0
AT1G17285	1	5920774	5921415	+	0	0	0
AT1G17290	1	5922630	5926400	+	0	0	0
AT1G17300	1	5926994	5927784	+	1	0	1
AT1G17310	1	5928014	5928667	-	1	0	1
AT1G17330	1	5929909	5931831	+	0	0	0
AT1G17340	1	5933870	5938761	+	0	0	0
AT1G17345	1	5940423	5941210	+	1	0	1
AT1G17350	1	5941784	5944463	+	0	0	0
AT1G17360	1	5946764	5951473	+	0	0	0
AT1G17370	1	5951542	5955037	-	0	0	0
AT1G17380	1	5955488	5957212	-	0.16522	0	0
AT1G17390	1	5958628	5959651	-	0	0	0
AT1G17400	1	5960481	5962481	-	0	0	0
AT1G17410	1	5968534	5969995	-	0	0	0
AT1G17420	1	5977411	5981480	+	0.20295	0	0
AT1G17430	1	5982267	5984013	+	0	0	0
AT1G17440	1	5983984	5987784	-	0	0	0
AT1G17450	1	5988280	5996785	-	0	0	0
AT1G17455	1	5997180	5998475	+	0	0	0
AT1G17460	1	5998814	6002716	+	0	0	0
AT1G17470	1	6002912	6006405	+	0	0	0
AT1G17480	1	6006461	6008266	-	0	0	0
AT1G17490	1	6008589	6009420	+	0	0	0
AT1G17495	1	6009570	6013742	-	0	0	0
AT1G17500	1	6018757	6023503	+	0	0	0
AT1G17510	1	6023504	6024309	-	0	0	0
AT1G17520	1	6024636	6027385	-	0	0	0
AT1G17530	1	6027631	6028506	+	0	0	0
AT1G17540	1	6029277	6032754	-	0	0	0
AT1G17545	1	6033109	6033908	+	0	0	0
AT1G17550	1	6034362	6037289	+	0	0	0
AT1G17560	1	6037464	6038692	-	0	0	0
AT1G17570	1	6038757	6038838	+	0	0	0
AT1G17580	1	6039303	6049556	+	0	0	0
AT1G17590	1	6050193	6052568	-	0	0	0
AT1G17600	1	6052936	6056664	-	0	0	0
AT1G17610	1	6056895	6058357	+	0	0	0
AT1G17615	1	6059441	6060667	+	0	0	0
AT1G17620	1	6062216	6063291	+	0	0	0
AT1G17630	1	6064525	6066720	+	0	0	0
AT1G17640	1	6067394	6069098	-	0	0	0
AT1G17650	1	6069477	6072012	-	0	0	0
AT1G17660	1	6075820	6075891	+	0	0	0
AT1G17665	1	6072253	6074484	-	0	0	0
AT1G17670	1	6075945	6076018	-	0	0	0
AT1G17680	1	6076077	6082337	+	0	0	0
AT1G17690	1	6082755	6088340	-	0	0	0
AT1G17700	1	6089517	6090323	+	1	0	1
AT1G17710	1	6090560	6092027	-	1	0	1
AT1G17720	1	6093208	6098383	-	0	0	0
AT1G17730	1	6099089	6100315	+	0	0	0
AT1G17744	1	6100961	6101983	-	0	0	0
AT1G17745	1	6100964	6105265	+	0	0	0
AT1G17750	1	6106656	6110120	+	0	0	0
AT1G17760	1	6110107	6116617	-	0	0	0
AT1G17770	1	6120741	6122822	+	0.9928	0	0.91883
AT1G17780	1	6123701	6125269	+	0	0	0
AT1G17790	1	6125356	6127404	-	0	0	0
AT1G17800	1	6128823	6129508	+	0.93732	0	0.95627
AT1G17810	1	6130025	6131627	+	0.45165	0	0.63444
AT1G17820	1	6131537	6135345	-	0	0	0
AT1G17830	1	6135803	6138432	-	0	0	0
AT1G17840	1	6142564	6146521	+	0	0	0
AT1G17850	1	6145926	6148940	-	0	0	0
AT1G17860	1	6149301	6150038	+	0	0	0
AT1G17870	1	6149939	6152222	-	0	0	0
AT1G17880	1	6152409	6153982	-	0	0	0
AT1G17890	1	6154268	6155752	-	0	0	0
AT1G17900	1	6157368	6158130	-	0	0	0
AT1G17910	1	6159126	6161615	+	0.61647	0	0.67952
AT1G17920	1	6161872	6165382	-	0	0	0
AT1G17930	1	6166220	6168839	-	0	0	0
AT1G17940	1	6169341	6173222	-	0	0	0
AT1G17950	1	6177617	6179289	+	1	0	1
AT1G17960	1	6180896	6183806	-	0.87667	0	0.88423
AT1G17970	1	6184904	6187472	+	0	0	0
AT1G17980	1	6187507	6191708	-	0	0	0
AT1G17990	1	6192071	6194093	-	0	0	0
AT1G18000	1	6194543	6196229	-	0	0	0
AT1G18010	1	6199898	6201484	+	0	0	0
AT1G18020	1	6202249	6203918	+	0	0	0
AT1G18030	1	6204343	6206988	+	0	0	0
AT1G18040	1	6206871	6209500	-	0	0	0
AT1G18050	1	6209771	6211588	-	0.37679	0	0
AT1G18060	1	6211873	6213444	-	0	0	0
AT1G18070	1	6213725	6218340	-	0	0	0
AT1G18075	1	6220648	6220833	+	0	0	0
AT1G18080	1	6222201	6224151	+	0	0	0
AT1G18090	1	6224501	6227822	+	0	0	0
AT1G18100	1	6227217	6230188	-	0.74125	0	0.72376
AT1G18120	1	6232092	6233926	+	0.4218	0	1
AT1G18130	1	6235895	6238799	+	0	0	0
AT1G18140	1	6238844	6241436	-	0.42075	0	0.35904
AT1G18150	1	6244298	6247812	-	0	0	0
AT1G18160	1	6248793	6254039	+	0	0	0
AT1G18170	1	6254229	6255690	+	0	0	0
AT1G18180	1	6255830	6257900	+	0	0	0
AT1G18190	1	6257851	6261457	-	0	0	0
AT1G18191	1	6262054	6262330	-	1	0	0.51986
AT1G18200	1	6265416	6266937	-	0.90473	0	0.30486
AT1G18210	1	6266609	6268828	-	0.08288	0	0
AT1G18220	1	6269670	6269807	-	0.44203	0	0
AT1G18230	1	6272666	6273307	-	1	0	1
AT1G18240	1	6274286	6275594	-	0	0	0.5508
AT1G18250	1	6276788	6278150	-	0	0	0.47175
AT1G18260	1	6278848	6282103	-	0	0	0
AT1G18265	1	6282252	6283293	-	0	0	0
AT1G18270	1	6283412	6293871	-	0	0	0
AT1G18280	1	6294333	6295364	+	0.85659	0	0.5126
AT1G18290	1	6297364	6298328	+	0.78756	0	0.7886
AT1G18300	1	6299687	6301086	+	0	0	0
AT1G18310	1	6301200	6303956	-	0.26768	0	0
AT1G18320	1	6304360	6305689	+	0	0	0
AT1G18330	1	6305966	6308013	-	0	0	0
AT1G18335	1	6309041	6311326	-	0	0	0
AT1G18340	1	6311483	6313931	-	0	0	0
AT1G18350	1	6315651	6316738	+	0.68566	0	0
AT1G18360	1	6316695	6319427	-	0	0	0
AT1G18370	1	6319650	6324222	-	0	0	0
AT1G18382	1	6326366	6326699	-	0	0	0
AT1G18390	1	6325642	6330098	+	0	0	0
AT1G18400	1	6331398	6333743	+	0.58056	0	0.2792
AT1G18410	1	6336528	6342460	-	0.12034	0	0.43806
AT1G18415	1	6343096	6345662	-	0	0	0
AT1G18420	1	6343330	6345689	+	0	0	0
AT1G18430	1	6345764	6345835	+	0	0	0
AT1G18440	1	6345974	6347910	+	0	0	0
AT1G18450	1	6348107	6351975	+	0	0	0
AT1G18460	1	6352470	6356113	+	0	0	0
AT1G18470	1	6356131	6360192	-	0	0	0
[truncated: 62,802 more rows]
