# Supplementary material for: Altered chromatin compaction and histone methylation drive non-additive gene expression in an interspecific Arabidopsis hybrid
Source: Genome Biol. 2017 Aug 22;18:157. doi: 10.1186/s13059-017-1281-4 (PMC5568265; doi:10.1186/s13059-017-1281-4)
Supplement: Supplementary file 6 — BAC vectors used for making FISH probes. (XLSX 44 kb) [file 13059_2017_1281_MOESM6_ESM.xlsx]

## Sheet: Sheet1
BAC name	From	To
F11P17	21495000	21594000
T30E16	21850893	21950900
F8K4	21957000	22122000
T2K10	22072197	22160233
F19K23	22089000	22188000
T13D8	22160034	22276210
F2K11	22386000	22749000
T1F9	22594665	22692453
T25B24	22687209	22771640
F24D7	22716000	22914000
T13M11	22748106	22835499
F22C12	22914000	23178000
F15H21	23079000	23343000
T3P18	23109013	23206066
F13O11	23376000	23508000
T12P18	23660000	23740000
F15E12	23829000	23925000
F28G11	24021000	24053000
F1O19	24181000	24245000
T23K8	24181049	24234138
T8F5	24233939	24321130
F5A8	24245000	24405000
F1N21	24341000	24501000
F1E22	24402484	24494839
F12P19	24494640	24576129
F12A21	24629000	24693000
T6J19	24659688	24703353
T27F4	24698354	24784055
T4O24	24951102	24986217
F14K14	24981000	25045000
F4N2	25109000	25205000
F10D13	25237000	25269000
F24J1	25237000	25397000
T1F15	25251667	25307387
F12B7	25267551	25359079
T23K23	25442424	25544389
F20P5	25493000	25749000
T22E19	25536049	25643864
T2E12	25631889	25667117
T26J14	25658655	25732289
F17O7	25717000	25877000
F24J13	25845000	26005000
T6L1	25858361	25958875
T6C23	26183754	26270901
T17F3	26268624	26353346
F14O23	26325000	26485000
F17M19	26421000	26549000
F28P22	26613000	26741000
F3N23	26741000	26805000

## Sheet: Sheet2
F10D13	T13D8
F11P17	T13M11
F12A21	T17F3
F12B7	T1F15
F12P19	T1F9
F13O11	T22E19
F14K14	T23K23
F14O23	T23K8
F15E12	T25B24
F15H21	T26J14
F17M19	T27F4
F17O7	T2E12
F19K23	T2K10
F1E22	T30E16
F1N21	T3P18
F1O19	T4O24
F20P5	T6C23
F22C12	T6J19
F23C21	T6L1
F24D7	T8F5
F24J1
F24J13
F28G11
F28P22
F2K11
F3N23
F4N2
F5A8
F8A5
F8K4
